# Supplementary material for: A revision of the purse-web spider genus Calommata Lucas, 1837 (Araneae, Atypidae) in the Afrotropical Region
Source: Zookeys. 2011 May 4;(95):1–28. doi: 10.3897/zookeys.95.745 (PMC3095129; doi:10.3897/zookeys.95.745)
Supplement: XML Treatment for Calommata [file zookeys.95.745-treatment1.xml]

<!DOCTYPE tp:taxon-treatment
  PUBLIC "-//TaxonX//DTD Taxonomic Treatment Publishing DTD v0 20100105//EN" "tax-treatment-NSO.dtd">
<tp:taxon-treatment xmlns:tp="http://www.plazi.org/taxpub"><tp:treatment-meta><mixed-citation publication-type="journal"><person-group><name><surname>Fourie</surname><given-names>René</given-names></name><name><surname>Haddad</surname><given-names>Charles R.</given-names></name><name><surname>Jocqué</surname><given-names>Rudy</given-names></name></person-group><article-title>A revision of the purse-web spider genus <italic>Calommata</italic> Lucas, 1837 (Araneae, Atypidae) in the Afrotropical Region</article-title><source>Zookeys</source><day>4</day><month>5</month><year>2011</year><volume>2011</volume><issue>95</issue><fpage>1</fpage><lpage>28</lpage><pub-id pub-id-type="doi">10.3897/zookeys.95.745</pub-id></mixed-citation></tp:treatment-meta><tp:nomenclature><label>Genus</label><tp:taxon-name>
                        <tp:taxon-name-part taxon-name-part-type="genus">Calommata</tp:taxon-name-part>
                    		<object-id xmlns:xlink="http://www.w3.org/1999/xlink" xlink:type="simple">http://species-id.net/wiki/Calommata</object-id>
                    </tp:taxon-name><tp:taxon-authority>Lucas, 1837</tp:taxon-authority></tp:nomenclature><tp:treatment-sec sec-type="Type species"><title>Type species.</title><p><italic><tp:taxon-name>Pachyloscelis fulvipes</tp:taxon-name></italic> Lucas, 1835 from Java and Sumatra</p></tp:treatment-sec><tp:treatment-sec sec-type="Diagnosis"><title>Diagnosis.</title><p><italic><tp:taxon-name>Calommata</tp:taxon-name></italic> can be distinguished from <italic><tp:taxon-name>Atypus</tp:taxon-name></italic> and <italic><tp:taxon-name>Sphodros</tp:taxon-name></italic> by three main characteristics: 1) Spermathecal structure. In <italic><tp:taxon-name>Atypus</tp:taxon-name></italic>, there are two broad plates each bearing two or more small receptacula (<xref ref-type="bibr" rid="B37">Schwendinger 1990</xref>: figs 14–25), in <italic><tp:taxon-name>Sphodros</tp:taxon-name></italic> the four spermathecae are each highly coiled and without distinct receptacula (e.g. <xref ref-type="bibr" rid="B16">Gertsch and Platnick 1980</xref>: fig. 29), whereas in <italic><tp:taxon-name>Calommata</tp:taxon-name></italic> there are four spermathecae (<xref ref-type="fig" rid="F9">Fig. 62</xref>), each bearing several closely packed terminal receptacula positioned in a cauliflower-like arrangement,). However, the latter definition was based only on the spermathecal structure of three of the seven <italic><tp:taxon-name>Calommata</tp:taxon-name></italic> species (<xref ref-type="bibr" rid="B16">Gertsch and Platnick 1980</xref>), and variation does indeed occur within the spermathecal structure of the genus. The female genitalia of <italic><tp:taxon-name>Calommata transvaalica</tp:taxon-name></italic> only bear one pair of oval spermathecae (<xref ref-type="fig" rid="F11">Fig. 69</xref>). 2) Male palpal cymbium structure. In <italic><tp:taxon-name>Calommata</tp:taxon-name></italic> the palpal cymbium is short and truncate (<xref ref-type="fig" rid="F5">Fig. 48</xref>), while in <italic><tp:taxon-name>Atypus</tp:taxon-name></italic> and <italic><tp:taxon-name>Sphodros</tp:taxon-name></italic> it is short and acuminate (<xref ref-type="bibr" rid="B16">Gertsch and Platnick 1980</xref>: figs 15, 25;<!--PageBreak--> <xref ref-type="bibr" rid="B32">Raven 1985</xref>). 3) Labiosternal suture. In <italic><tp:taxon-name>Calommata</tp:taxon-name></italic> the labiosternal suture is positioned anteriorly on the sternum (<xref ref-type="bibr" rid="B26">Levy 2007</xref>: fig. 8), but is considered by <xref ref-type="bibr" rid="B16">Gertsch and Platnick (1980)</xref> to be absent and by <xref ref-type="bibr" rid="B32">Raven (1985)</xref> to have migrated posteriorly in <italic><tp:taxon-name>Atypus</tp:taxon-name></italic> and <italic><tp:taxon-name>Sphodros</tp:taxon-name></italic> (see <xref ref-type="bibr" rid="B16">Gertsch and Platnick 1980</xref>: figs 14, 22). Further morphological characters unique to <italic><tp:taxon-name>Calommata</tp:taxon-name></italic> (<xref ref-type="bibr" rid="B16">Gertsch and Platnick 1980</xref>) include the bipartite, longitudinal thoracic groove (fovea) (<xref ref-type="fig" rid="F1">Figs 1</xref>–<xref ref-type="fig" rid="F2">9</xref>); basal ledge on the outer surface of the fangs of both sexes, the posteriorly positioned ocular tubercle, enormously elongated endites and dorsally expanded chelicerae (<xref ref-type="fig" rid="F2">Figs 10, 11</xref>); short leg I, particularly the femur, and flattened palpal tibia and tarsus of females (<xref ref-type="fig" rid="F1">Figs 4, 7</xref>); and the greatly elongate tarsi of legs III and IV of males, which are clearly pseudosegmented (e.g. <xref ref-type="fig" rid="F1">Figs 3, 5</xref>, <xref ref-type="fig" rid="F3">30</xref>).</p></tp:treatment-sec><tp:treatment-sec sec-type="Description"><title>Description.</title><p>Medium to large sexually dimorphic spiders (<xref ref-type="fig" rid="F1">Figs 1</xref>–<xref ref-type="fig" rid="F2">9</xref>), females 18.60–33.40 in length and males 5.10–9.35 in length. Carapace with an anterior, strongly elevated median ocular tubercle (<xref ref-type="fig" rid="F2">Figs 10, 11</xref>), with a flattened posterior part traversed by a longitudinal thoracic furrow with a small deep pit in the middle (<xref ref-type="fig" rid="F1">Figs 1–8</xref>). Three faint lines run from the ocular tubercle, converging at the fovea. Chelicerae massive, dorsally expanded with flattened sides, bearing sharp teeth usually in one (rarely two) rows, and a long arched fang with a slit-like distal opening and distinctive basal ledge along its outer margin (<xref ref-type="fig" rid="F2">Figs 10–19</xref>, <xref ref-type="fig" rid="F3">20, 21, 26, 29</xref>). Cheliceral dentition of both sexes <!--PageBreak--><!--PageBreak-->often variable between specimens and even between opposing chelicerae of a specimen. The general dentition pattern of each species and sex is indicated in <xref ref-type="fig" rid="F2">Figs 12–19</xref>. Chelicerae of females have larger, more numerous teeth and an extensive field of tiny denticles retrolateral of the teeth row near the cheliceral base (<xref ref-type="fig" rid="F2">Figs 15, 18</xref>). Chilum single, large, varying in shape, oval, rectangular or pentagonal (<xref ref-type="fig" rid="F1">Figs 1–8</xref>). Endites strongly elongated and curved upwards on the prolateral side (<xref ref-type="fig" rid="F2">Figs 10, 11</xref>, <xref ref-type="fig" rid="F3">22</xref>). Sternum with a distinctive labio-sternal suture anteriorly. Legs of females short and stout, leg formula of females 4231. Legs of males of normal size, with the tarsi pseudosegmented (<xref ref-type="fig" rid="F3">Figs 23, 24, 30</xref>) and tarsi of legs III and IV distinctly longer (<xref ref-type="fig" rid="F1">Figs 1–3, 5, 6, 8, 9</xref>); leg formula of male<!--PageBreak-->s usually 4321, rarely 4132. Tarsi with three claws, paired claws of males with single row of teeth and unpaired claw without teeth (<xref ref-type="fig" rid="F3">Figs 23, 27</xref>), <italic>contra</italic> <xref ref-type="bibr" rid="B32">Raven (1985</xref>: 123). Tarsi ventrally scopulate, consisting of pointed setae (<xref ref-type="fig" rid="F3">Figs 25, 31</xref>) or setae with a rounded tip (<xref ref-type="fig" rid="F3">Fig. 28</xref>). Abdomen of male with small, distinctive anterior dorsal scutum, absent in females (<xref ref-type="fig" rid="F1">Figs 1–8</xref>). Venter with three pairs of spinnerets, examined in detail in males (<xref ref-type="fig" rid="F4">Figs 32–40</xref>) but not females; ALS small and finger-like, single-segmented, with a single short, stout distal fused spigot (<xref ref-type="fig" rid="F4">Figs 32–34</xref>); PMS small and subtriangular, single-segmented, with several fused and articulated spigots in distal half of segment (<xref ref-type="fig" rid="F4">Figs 32, 35, 36, 39</xref>); PLS large, elongate, three segmented, distal segment digitiform, with several fused and articulated spigots in distal half of second and entire ventral surface of third segment (<xref ref-type="fig" rid="F4">Figs 32, 37, 38, 40</xref>). Anal tubercle widely separated from the spinnerets. Female palp short, with flattened tibia and tarsus (<xref ref-type="fig" rid="F1">Fig. 7</xref>). Female epigyne forming broad, weakly sclerotised plate in ventral view; epigyne with two pairs of spermathecae, median pair subrectangular and rounded anteriorly, and lateral pair subtriangular (<xref ref-type="fig" rid="F9">Fig. 62</xref>), or with single pair of transversely oval spermathecae (<xref ref-type="fig" rid="F11">Fig. 69</xref>). Male palp with swollen tibia, bearing a retrolateral ventral row of several trichobothria, the bases of which are raised to one side; palpal tegulum with curved broad conductor with tooth on its dorsal surface, embolus straight, tapering towards tip (<xref ref-type="fig" rid="F5">Figs 41–52</xref>).</p><fig id="F1" position="float" orientation="portrait"><label>Figures 1–8.</label><caption><p>Dorsal habitus of Afrotropical <italic><tp:taxon-name>Calommata</tp:taxon-name></italic> species <bold>1</bold> <italic><tp:taxon-name>Calommata megae</tp:taxon-name></italic> sp. n., male (Harare, Zimbabwe) <bold>2</bold> <italic><tp:taxon-name>Calommata meridionalis</tp:taxon-name></italic> sp. n., male (Erfenis Dam, South Africa) <bold>3</bold> <italic><tp:taxon-name>Calommata namibica</tp:taxon-name></italic> sp. n., male (Etosha, Namibia) <bold>4</bold> <italic><tp:taxon-name>Calommata simoni</tp:taxon-name></italic> Pocock, female (Galim, Cameroon) <bold>5</bold> same, male (Dja Reserve, Cameroon) <bold>6</bold> <italic><tp:taxon-name>Calommata tibialis</tp:taxon-name></italic> sp. n., male (Bassari–Sokodé, Togo) <bold>7</bold> <italic><tp:taxon-name>Calommata transvaalica</tp:taxon-name></italic> Hewitt, female (Blouberg, South Africa) <bold>8</bold> same, male (Groenkloof, South Africa). Scale bars: 5mm.</p></caption><graphic xmlns:xlink="http://www.w3.org/1999/xlink" xlink:href="ZooKeys-095-001-g001.jpg" position="float" orientation="portrait" xlink:type="simple"/></fig><fig id="F2" position="float" orientation="portrait"><label>Figures 9–19.</label><caption><p>Somatic morphology of <italic><tp:taxon-name>Calommata tibialis</tp:taxon-name></italic> sp. n., male <bold>9, 17</bold> <italic><tp:taxon-name>Calommata simoni</tp:taxon-name></italic> Pocock, female <bold>10, 15 </bold>and male <bold>11, 16</bold> <italic><tp:taxon-name>Calommata megae</tp:taxon-name></italic> sp. n., male <bold>12</bold> <italic><tp:taxon-name>Calommata meridionalis</tp:taxon-name></italic> sp. n., male <bold>13</bold> <italic><tp:taxon-name>Calommata namibica</tp:taxon-name></italic> sp. n., male <bold>14</bold>and <italic><tp:taxon-name>Calommata transvaalica</tp:taxon-name></italic> Hewitt, female <bold>18</bold> and male <bold>19: 9</bold> dorsal habitus <bold>10, 11</bold> lateral view of chelicera, endites and anterior of carapace <bold>12–19</bold> left chelicera, ventral view, indicating dentition. Scale bars: 5mm (9), 1mm (10–19).</p></caption><graphic xmlns:xlink="http://www.w3.org/1999/xlink" xlink:href="ZooKeys-095-001-g002.jpg" position="float" orientation="portrait" xlink:type="simple"/></fig><fig id="F3" position="float" orientation="portrait"><label>Figures 20–31.</label><caption><p>Scanning electron micrographs of <italic><tp:taxon-name>Calommata meridionalis</tp:taxon-name></italic> sp. n. <bold>20–25</bold> <italic><tp:taxon-name>Calommata simoni</tp:taxon-name></italic> Pocock <bold>26–28</bold> and <italic><tp:taxon-name>Calommata tibialis</tp:taxon-name></italic> sp. n. <bold>29–31</bold> males <bold>20, 29</bold> chelicera in ventral view <bold>21</bold> tip of fang <bold>22</bold> right endite, ventral view <bold>23, 27</bold> tarsus and claw, leg I (note pseudosegmentation of tarsus) <bold>24, 30</bold> tarsus IV, lateral and ventral view (note pseudosegmentation of tarsus) <bold>25, 28, 31</bold> detail of ventral scopulate setae on tarsus IV <bold>26</bold> chelicera in prolateral view.</p></caption><graphic xmlns:xlink="http://www.w3.org/1999/xlink" xlink:href="ZooKeys-095-001-g003.jpg" position="float" orientation="portrait" xlink:type="simple"/></fig><fig id="F4" position="float" orientation="portrait"><label>Figures 32–40.</label><caption><p>Scanning electron micrographs of <italic><tp:taxon-name>Calommata simoni</tp:taxon-name></italic> Pocock <bold>32–38</bold> and <italic><tp:taxon-name>Calommata meridionalis</tp:taxon-name></italic> sp. n. <bold>39, 40</bold> male spinnerets <bold>32</bold> spinneret field, ventral view <bold>33</bold> ALS <bold>34</bold> detail of single ALS spigot <bold>35</bold> PMS <bold>36, 39</bold> detail of PMS spigots <bold>37, 40</bold> PLS <bold>38</bold> detail of PLS spigots.</p></caption><graphic xmlns:xlink="http://www.w3.org/1999/xlink" xlink:href="ZooKeys-095-001-g004.jpg" position="float" orientation="portrait" xlink:type="simple"/></fig><fig id="F5" position="float" orientation="portrait"><label>Figures 41–52.</label><caption><p>Scanning electron micrographs of <italic><tp:taxon-name>Calommata meridionalis</tp:taxon-name></italic> sp. n. <bold>41–43</bold>, <italic><tp:taxon-name>Calommata namibica</tp:taxon-name></italic> <bold>44–46</bold>, <italic><tp:taxon-name>Calommata simoni</tp:taxon-name></italic> Pocock <bold>47–49</bold> and <italic><tp:taxon-name>Calommata tibialis</tp:taxon-name></italic> sp. n. <bold>50–52</bold> males <bold>41, 44, 47, 50</bold> trichobothrial bases on palpal tarsus <bold>42, 43, 46, 49, 52</bold> distal end of conductor and embolus <bold>45</bold> palpal organ in prolateral ventral view <bold>48, 51</bold> palpal organ in prolateral view.</p></caption><graphic xmlns:xlink="http://www.w3.org/1999/xlink" xlink:href="ZooKeys-095-001-g005.jpg" position="float" orientation="portrait" xlink:type="simple"/></fig><sec sec-type="Key to the Afrotropical Calommata"><title>Key to the Afrotropical <tp:taxon-name>Calommata</tp:taxon-name></title><p>[females of <italic><tp:taxon-name>Calommata megae</tp:taxon-name></italic> sp. n., <italic><tp:taxon-name>Calommata meridionalis</tp:taxon-name></italic> sp. n., <italic><tp:taxon-name>Calommata namibica</tp:taxon-name></italic> sp. n. and <italic><tp:taxon-name>Calommata tibialis</tp:taxon-name></italic> sp. n. unknown]</p><table-wrap content-type="key" position="anchor" orientation="portrait"><table><tbody><tr><td rowspan="1" colspan="1">1</td><td rowspan="1" colspan="1">Females</td><td rowspan="1" colspan="1">2</td></tr><tr><td rowspan="1" colspan="1">–</td><td rowspan="1" colspan="1">Males</td><td rowspan="1" colspan="1">3</td></tr><tr><td rowspan="1" colspan="1">2</td><td rowspan="1" colspan="1">Chelicerae with a single row of teeth along promargin running from fang base close to cheliceral base (<xref ref-type="fig" rid="F2">Fig. 15</xref>); epigyne with two pairs of spermathecae (<xref ref-type="fig" rid="F9">Fig. 62</xref>) (tropical Africa)</td><td rowspan="1" colspan="1"><italic><tp:taxon-name>Calommata simoni</tp:taxon-name></italic></td></tr><tr><td rowspan="1" colspan="1">–</td><td rowspan="1" colspan="1">Chelicerae with an additional row of 2–4 teeth along promargin placed close to fang base, prolateral of main teeth row (<xref ref-type="fig" rid="F2">Fig. 18</xref>); epigyne with one pair of transversely oval spermathecae (<xref ref-type="fig" rid="F11">Fig. 69</xref>) (South Africa)</td><td rowspan="1" colspan="1"><italic><tp:taxon-name>Calommata transvaalica</tp:taxon-name></italic></td></tr><tr><td rowspan="1" colspan="1">3</td><td rowspan="1" colspan="1">CL subequal to CW</td><td rowspan="1" colspan="1">4</td></tr><tr><td rowspan="1" colspan="1">–</td><td rowspan="1" colspan="1">Carapace clearly longer than wide, CL&gt;1.15CW</td><td rowspan="1" colspan="1">5</td></tr><tr><td rowspan="1" colspan="1">4</td><td rowspan="1" colspan="1">Embolus and conductor in ventral view directed obliquely and retrolaterally towards endites (<xref ref-type="fig" rid="F6">Fig. 54</xref>); palpal tibia clearly longer than wide (<xref ref-type="fig" rid="F6">Fig. 53</xref>), patella-tibia index ~1.3 (Zimbabwe)</td><td rowspan="1" colspan="1"><italic><tp:taxon-name>Calommata megae</tp:taxon-name></italic></td></tr><tr><td rowspan="1" colspan="1">–</td><td rowspan="1" colspan="1">Embolus and conductor in ventral view directed obliquely and retrolaterally towards distal end of chelicerae (<xref ref-type="fig" rid="F10">Fig. 67</xref>); palpal tibia swollen, only slightly longer than wide (<xref ref-type="fig" rid="F10">Fig. 66</xref>), patella-tibia index ~0.9 (Cote d’Ivoire and Togo)</td><td rowspan="1" colspan="1"><italic><tp:taxon-name>Calommata tibialis</tp:taxon-name></italic></td></tr><tr><td rowspan="1" colspan="1">5</td><td rowspan="1" colspan="1">Embolus and conductor in ventral view directed transversely across palpal axis</td><td rowspan="1" colspan="1">6</td></tr><tr><td rowspan="1" colspan="1">–</td><td rowspan="1" colspan="1">Embolus and conductor in ventral view directed obliquely relative to palpal axis</td><td rowspan="1" colspan="1">7</td></tr><tr><td rowspan="1" colspan="1">6</td><td rowspan="1" colspan="1">Chelicerae with one or two very large teeth near fang base, remaining teeth distinctly smaller; several small denticles retrolateral of teeth row near base of chelicerae (<xref ref-type="fig" rid="F2">Fig. 13</xref>); cymbium tip in ventral view broad and rounded (<xref ref-type="fig" rid="F7">Fig. 57</xref>) (South Africa)</td><td rowspan="1" colspan="1"><italic><tp:taxon-name>Calommata meridionalis</tp:taxon-name></italic></td></tr><tr><td rowspan="1" colspan="1">–</td><td rowspan="1" colspan="1">Chelicerae without one or two large teeth near fang base, teeth gradually decreasing in size from fang base to cheliceral base; denticles absent near base of chelicerae (<xref ref-type="fig" rid="F2">Fig. 19</xref>); cymbium tip in ventral view tapering to rounded point (<xref ref-type="fig" rid="F11">Fig. 71</xref>) (South Africa)</td><td rowspan="1" colspan="1"><italic><tp:taxon-name>Calommata transvaalica</tp:taxon-name></italic></td></tr><tr><td rowspan="1" colspan="1">7</td><td rowspan="1" colspan="1">Cheliceral teeth variable in size, with at least three large teeth in midsection of teeth row and several denticles retrolateral of teeth row (<xref ref-type="fig" rid="F2">Fig. 16</xref>); conductor and embolus not projecting beyond cymbial margin in ventral view (<xref ref-type="fig" rid="F9">Fig. 64</xref>); conductor with distinct tooth and second ridge resembling a tooth distally on its dorsal surface (<xref ref-type="fig" rid="F5">Fig. 49</xref>) (tropical Africa)</td><td rowspan="1" colspan="1"><italic><tp:taxon-name>Calommata simoni</tp:taxon-name></italic></td></tr><tr><td rowspan="1" colspan="1">–</td><td rowspan="1" colspan="1">Cheliceral teeth tiny, subequal, without denticles retrolateral of teeth row (<xref ref-type="fig" rid="F2">Fig. 14</xref>); conductor and embolus projecting far beyond cymbial margin in ventral view (<xref ref-type="fig" rid="F8">Fig. 60</xref>); conductor with single tooth distally on its dorsal surface (<xref ref-type="fig" rid="F5">Fig. 46</xref>) (Namibia)</td><td rowspan="1" colspan="1"><italic><tp:taxon-name>Calommata namibica</tp:taxon-name></italic></td></tr></tbody></table></table-wrap></sec><!--PageBreak--></tp:treatment-sec><tp:treatment-sec><!--Section generated to contain objects referenced in tp:taxon-treatment.--><fig id="F9" position="float" orientation="portrait"><label>Figures 62–65.</label><caption><p><italic><tp:taxon-name>Calommata simoni</tp:taxon-name></italic> Pocock female genitalia <bold>62</bold> and left palp of male <bold>63–65:</bold> <bold>62</bold> dorsal view <bold>63</bold> prolateral view <bold>64</bold> ventral view <bold>65</bold> retrolateral view. Scale bars: 1mm.</p></caption><graphic xmlns:xlink="http://www.w3.org/1999/xlink" xlink:href="ZooKeys-095-001-g009.jpg" position="float" orientation="portrait" xlink:type="simple"/></fig><fig id="F11" position="float" orientation="portrait"><label>Figures 69–72.</label><caption><p><italic><tp:taxon-name>Calommata transvaalica</tp:taxon-name></italic> Hewitt female genitalia <bold>69</bold> and left palp of male <bold>70–72) 69</bold> dorsal view <bold>70</bold> prolateral view <bold>71</bold> ventral view <bold>72</bold> retrolateral view. Scale bars: 1mm.</p></caption><graphic xmlns:xlink="http://www.w3.org/1999/xlink" xlink:href="ZooKeys-095-001-g011.jpg" position="float" orientation="portrait" xlink:type="simple"/></fig><fig id="F6" position="float" orientation="portrait"><label>Figures 53–55.</label><caption><p>Left palp of male <italic><tp:taxon-name>Calommata megae</tp:taxon-name></italic> sp. n. <bold>53</bold> prolateral view <bold>54</bold> ventral view <bold>55</bold> retrolateral view. Scale bars: 1mm.</p></caption><graphic xmlns:xlink="http://www.w3.org/1999/xlink" xlink:href="ZooKeys-095-001-g006.jpg" position="float" orientation="portrait" xlink:type="simple"/></fig><fig id="F10" position="float" orientation="portrait"><label>Figures 66–68.</label><caption><p>Left palp of male <italic><tp:taxon-name>Calommata tibialis</tp:taxon-name></italic> sp. n. <bold>66</bold> prolateral view <bold>67</bold> ventral view <bold>68</bold> retrolateral view. Scale bars: 1mm.</p></caption><graphic xmlns:xlink="http://www.w3.org/1999/xlink" xlink:href="ZooKeys-095-001-g010.jpg" position="float" orientation="portrait" xlink:type="simple"/></fig><fig id="F7" position="float" orientation="portrait"><label>Figures 56–58.</label><caption><p>Left palp of male <italic><tp:taxon-name>Calommata meridionalis</tp:taxon-name></italic> sp. n. <bold>56</bold> prolateral view <bold>57</bold> ventral view <bold>58</bold> retrolateral view. Scale bars: 1mm.</p></caption><graphic xmlns:xlink="http://www.w3.org/1999/xlink" xlink:href="ZooKeys-095-001-g007.jpg" position="float" orientation="portrait" xlink:type="simple"/></fig><fig id="F8" position="float" orientation="portrait"><label>Figures 59–61. </label><caption><p>Left palp of male <italic><tp:taxon-name>Calommata namibica</tp:taxon-name></italic> sp. n. <bold>59</bold> prolateral view <bold>60</bold> ventral view <bold>61</bold> retrolateral view. Scale bars: 1mm.</p></caption><graphic xmlns:xlink="http://www.w3.org/1999/xlink" xlink:href="ZooKeys-095-001-g008.jpg" position="float" orientation="portrait" xlink:type="simple"/></fig></tp:treatment-sec><ref-list><ref id="B37"><mixed-citation xmlns:xlink="http://www.w3.org/1999/xlink" xlink:type="simple"><person-group><name name-style="western"><surname>Schwendinger</surname><given-names>PJ</given-names></name></person-group> (<year>1990</year>)<article-title> A synopsis of the genus <italic>Atypus</italic> (Araneae, Atypidae).</article-title><source>Zoologica Scripta</source><volume>19</volume>:<fpage>353</fpage>-<lpage>366</lpage>. <ext-link ext-link-type="uri" xlink:href="http://dx.doi.org/10.1111/j.1463-6409.1990.tb00263.x" xlink:type="simple"/>doi:10.1111/j.1463-6409.1990.tb00263.x</mixed-citation></ref><ref id="B16"><mixed-citation xmlns:xlink="http://www.w3.org/1999/xlink" xlink:type="simple"><person-group><name name-style="western"><surname>Gertsch</surname><given-names>WJ</given-names></name><name name-style="western"><surname>Platnick,</surname><given-names>NI</given-names></name></person-group> (<year>1980</year>)<article-title> A revision of the American spiders of the family Atypidae (Araneae, Mygalomorphae).</article-title><source>American Museum Novitates</source><volume>2704</volume>:<fpage>1</fpage>-<lpage>39</lpage>.</mixed-citation></ref><ref id="B32"><mixed-citation xmlns:xlink="http://www.w3.org/1999/xlink" xlink:type="simple"><person-group><name name-style="western"><surname>Raven</surname><given-names>R</given-names></name></person-group> (<year>1985</year>)<article-title> The spider infraorder Mygalomorpha (Araneae): cladistics and systematics.</article-title><source>Bulletin of the American Museum of Natural History</source><volume>182</volume>:<fpage>1</fpage>-<lpage>180</lpage>.</mixed-citation></ref><ref id="B26"><mixed-citation xmlns:xlink="http://www.w3.org/1999/xlink" xlink:type="simple"><person-group><name name-style="western"><surname>Levy</surname><given-names>G</given-names></name></person-group> (<year>2007</year>)<article-title> <italic>Calommata</italic> (Atypidae) and new spider species (Araneae) from Israel.</article-title><source>Zootaxa</source><volume>1551</volume>:<fpage>1</fpage>-<lpage>30</lpage>.</mixed-citation></ref></ref-list></tp:taxon-treatment>
