# Supplementary material for: A revision of the purse-web spider genus Calommata Lucas, 1837 (Araneae, Atypidae) in the Afrotropical Region
Source: Zookeys. 2011 May 4;(95):1–28. doi: 10.3897/zookeys.95.745 (PMC3095129; doi:10.3897/zookeys.95.745)
Supplement: XML Treatment for Calommata megae [file zookeys.95.745-treatment2.xml]

<!DOCTYPE tp:taxon-treatment
  PUBLIC "-//TaxonX//DTD Taxonomic Treatment Publishing DTD v0 20100105//EN" "tax-treatment-NSO.dtd">
<tp:taxon-treatment xmlns:tp="http://www.plazi.org/taxpub"><tp:treatment-meta><mixed-citation publication-type="journal"><person-group><name><surname>Fourie</surname><given-names>René</given-names></name><name><surname>Haddad</surname><given-names>Charles R.</given-names></name><name><surname>Jocqué</surname><given-names>Rudy</given-names></name></person-group><article-title>A revision of the purse-web spider genus <italic>Calommata</italic> Lucas, 1837 (Araneae, Atypidae) in the Afrotropical Region</article-title><source>Zookeys</source><day>4</day><month>5</month><year>2011</year><volume>2011</volume><issue>95</issue><fpage>1</fpage><lpage>28</lpage><pub-id pub-id-type="doi">10.3897/zookeys.95.745</pub-id></mixed-citation></tp:treatment-meta><tp:nomenclature><tp:taxon-name>
                        <tp:taxon-name-part taxon-name-part-type="genus">Calommata</tp:taxon-name-part>
                        <tp:taxon-name-part taxon-name-part-type="species">megae</tp:taxon-name-part>
                    		<object-id xmlns:xlink="http://www.w3.org/1999/xlink" xlink:type="simple">urn:lsid:zoobank.org:act:ED324676-F4FB-4F0D-816E-4670E7EE2577</object-id>
                    		<object-id xmlns:xlink="http://www.w3.org/1999/xlink" xlink:type="simple">http://species-id.net/wiki/Calommata_megae</object-id>
                    </tp:taxon-name><tp:taxon-authority>Fourie, Haddad &amp; Jocqué</tp:taxon-authority><tp:taxon-status xmlns:xlink="http://www.w3.org/1999/xlink" xlink:type="simple">sp. n.</tp:taxon-status><xref ref-type="fig" rid="F1">Figs 1</xref><xref ref-type="fig" rid="F2">12</xref><xref ref-type="fig" rid="F6">53–55</xref></tp:nomenclature><tp:treatment-sec sec-type="Type material. Holotype male"><title>Type material. Holotype male.</title><p>ZIMBABWE: Harare, Highlands [<named-content xmlns:xlink="http://www.w3.org/1999/xlink" content-type="dwc:verbatimCoordinates" xlink:type="simple">17°48'S, 31°05'E</named-content>], 13.I.2003, on soil, by hand, M. Cumming (NCA 2004/362).</p></tp:treatment-sec><tp:treatment-sec sec-type="Other material examined"><title>Other material examined.</title><p>ZIMBABWE: 1imm.: same locality as holotype, 21.II.2000, in garden, M. Cumming (NCA 2004/1361).</p></tp:treatment-sec><tp:treatment-sec sec-type="Diagnosis"><title>Diagnosis.</title><p>The male of this species is recognised by the conductor that narrows and makes a half twist before broadening distally, and the obliquely orientated embolus and conductor (<xref ref-type="fig" rid="F6">Figs 53–55</xref>). This species shares with <italic><tp:taxon-name>Calommata tibialis</tp:taxon-name></italic> sp. n. the carapace that is subequal in length and width (longer than wide in the other four species).</p></tp:treatment-sec><tp:treatment-sec sec-type="Etymology"><title>Etymology.</title><p>The specific epithet is a patronym in honour of the collector of the holotype, Meg Cumming, in recognition of her contributions to African arachnology, particularly in Zimbabwe.</p></tp:treatment-sec><tp:treatment-sec sec-type="Description"><title>Description.</title><p> <bold>Male holotype.</bold> Measurements: CL 2.00, CW 2.05, AL 2.95, AW 1.80, TL 7.00. Length of leg segments, and total: I 2.40 + 0.90 + 1.70 + 1.90 + 1.70 = 8.60; II 2.15 + 0.95 + 1.40 + 2.20 + 2.15 = 8.85; III 1.80 + 0.95 + 1.00 + 2.15 + 3.55 = 9.45; 2.35 + 1.10 + 1.28 + 2.50 + 4.35 = 11.58. Carapace index 0.98; patella-tibia index 1.30.</p><p>Carapace and chelicerae brown in colour (<xref ref-type="fig" rid="F1">Fig. 1</xref>). Carapace flat and robust. Median ocular tubercle raised, darker in colour.Chelicerae with a single row of small teeth, increasing in size from fang base to base of chelicerae, with a few denticles near base of chelicerae (<xref ref-type="fig" rid="F2">Fig. 12</xref>). Sternum and coxae light brown, remainder of legs dark brown, fading to light yellow-brown at tarsi. Legs weakly covered with bristles; prolateral side of patellae, tibiae and metatarsi of legs II–IV covered with spinules (thicker and shorter than bristles). Abdomen dark brown, with an irregular brown scutum present anteriorly (<xref ref-type="fig" rid="F1">Fig. 1</xref>). Palpal cymbium short with rounded distal margin; embolus and conductor orientated obliquely, pointing retrolaterally towards base of chelicerae; conductor narrow, making a half twist before broadening distally, with single small curved tooth on its dorsal surface distally; embolus short and straight, slightly curved near tip (<xref ref-type="fig" rid="F6">Figs 53–55</xref>).</p><p><bold>Female.</bold> Unknown.<!--PageBreak--></p><fig id="F6" position="float" orientation="portrait"><label>Figures 53–55.</label><caption><p>Left palp of male <italic><tp:taxon-name>Calommata megae</tp:taxon-name></italic> sp. n. <bold>53</bold> prolateral view <bold>54</bold> ventral view <bold>55</bold> retrolateral view. Scale bars: 1mm.</p></caption><graphic xmlns:xlink="http://www.w3.org/1999/xlink" xlink:href="ZooKeys-095-001-g006.jpg" position="float" orientation="portrait" xlink:type="simple"/></fig></tp:treatment-sec><tp:treatment-sec sec-type="Distribution"><title>Distribution.</title><p>Known only from the type locality (<xref ref-type="fig" rid="F12">Fig. 73</xref>).</p></tp:treatment-sec><tp:treatment-sec sec-type="Biology"><title>Biology.</title><p>Poorly known. The holotype male was collected in mid-summer on the soil surface. The second instar juvenile specimen was captured while ballooning and landing on the porch of a house (M. Cumming, pers. comm.). Amongst atypids, ballooning has previously been recorded in both <italic><tp:taxon-name>Atypus</tp:taxon-name></italic> and <italic><tp:taxon-name>Sphodros</tp:taxon-name></italic> (Wiehle 1953 cited in <xref ref-type="bibr" rid="B28">Pedersen and Loeschcke 2001</xref>, <xref ref-type="bibr" rid="B8">Coyle 1983</xref>, <xref ref-type="bibr" rid="B9">Coyle et al. 1985</xref>).</p></tp:treatment-sec><tp:treatment-sec><!--Section generated to contain objects referenced in tp:taxon-treatment.--><fig id="F1" position="float" orientation="portrait"><label>Figures 1–8.</label><caption><p>Dorsal habitus of Afrotropical <italic><tp:taxon-name>Calommata</tp:taxon-name></italic> species <bold>1</bold> <italic><tp:taxon-name>Calommata megae</tp:taxon-name></italic> sp. n., male (Harare, Zimbabwe) <bold>2</bold> <italic><tp:taxon-name>Calommata meridionalis</tp:taxon-name></italic> sp. n., male (Erfenis Dam, South Africa) <bold>3</bold> <italic><tp:taxon-name>Calommata namibica</tp:taxon-name></italic> sp. n., male (Etosha, Namibia) <bold>4</bold> <italic><tp:taxon-name>Calommata simoni</tp:taxon-name></italic> Pocock, female (Galim, Cameroon) <bold>5</bold> same, male (Dja Reserve, Cameroon) <bold>6</bold> <italic><tp:taxon-name>Calommata tibialis</tp:taxon-name></italic> sp. n., male (Bassari–Sokodé, Togo) <bold>7</bold> <italic><tp:taxon-name>Calommata transvaalica</tp:taxon-name></italic> Hewitt, female (Blouberg, South Africa) <bold>8</bold> same, male (Groenkloof, South Africa). Scale bars: 5mm.</p></caption><graphic xmlns:xlink="http://www.w3.org/1999/xlink" xlink:href="ZooKeys-095-001-g001.jpg" position="float" orientation="portrait" xlink:type="simple"/></fig><fig id="F2" position="float" orientation="portrait"><label>Figures 9–19.</label><caption><p>Somatic morphology of <italic><tp:taxon-name>Calommata tibialis</tp:taxon-name></italic> sp. n., male <bold>9, 17</bold> <italic><tp:taxon-name>Calommata simoni</tp:taxon-name></italic> Pocock, female <bold>10, 15 </bold>and male <bold>11, 16</bold> <italic><tp:taxon-name>Calommata megae</tp:taxon-name></italic> sp. n., male <bold>12</bold> <italic><tp:taxon-name>Calommata meridionalis</tp:taxon-name></italic> sp. n., male <bold>13</bold> <italic><tp:taxon-name>Calommata namibica</tp:taxon-name></italic> sp. n., male <bold>14</bold>and <italic><tp:taxon-name>Calommata transvaalica</tp:taxon-name></italic> Hewitt, female <bold>18</bold> and male <bold>19: 9</bold> dorsal habitus <bold>10, 11</bold> lateral view of chelicera, endites and anterior of carapace <bold>12–19</bold> left chelicera, ventral view, indicating dentition. Scale bars: 5mm (9), 1mm (10–19).</p></caption><graphic xmlns:xlink="http://www.w3.org/1999/xlink" xlink:href="ZooKeys-095-001-g002.jpg" position="float" orientation="portrait" xlink:type="simple"/></fig><fig id="F12" position="float" orientation="portrait"><label>Figure 73.</label><caption><p>Distribution of <italic><tp:taxon-name>Calommata</tp:taxon-name></italic> species in the Afrotropical Region: <italic><tp:taxon-name>Calommata megae</tp:taxon-name></italic> (open square), <italic><tp:taxon-name>Calommata meridionalis</tp:taxon-name></italic> (solid squares). <italic><tp:taxon-name>Calommata namibica</tp:taxon-name></italic> (solid triangle), <italic><tp:taxon-name>Calommata simoni</tp:taxon-name></italic> (solid circles), <italic><tp:taxon-name>Calommata tibialis</tp:taxon-name></italic> (open triangles) and <italic><tp:taxon-name>Calommata transvaalica</tp:taxon-name></italic> (open circles).</p></caption><graphic xmlns:xlink="http://www.w3.org/1999/xlink" xlink:href="ZooKeys-095-001-g012.jpg" position="float" orientation="portrait" xlink:type="simple"/></fig></tp:treatment-sec><ref-list><ref id="B28"><mixed-citation xmlns:xlink="http://www.w3.org/1999/xlink" xlink:type="simple"><person-group><name name-style="western"><surname>Pedersen</surname><given-names>AA</given-names></name><name name-style="western"><surname>Loeschcke</surname><given-names>V</given-names></name></person-group> (<year>2001</year>)<article-title> Conservation genetics of peripheral populations of the mygalomorph spider <italic>Atypus affinis</italic> (Atypidae) in northern Europe.</article-title><source>Molecular Ecology</source><volume>10</volume>:<fpage>1133</fpage>-<lpage>1142</lpage>. <ext-link ext-link-type="uri" xlink:href="http://dx.doi.org/10.1046/j.1365-294X.2001.01266.x" xlink:type="simple">doi:10.1046/j.1365-294X.2001.01266.x</ext-link></mixed-citation></ref><ref id="B8"><mixed-citation xmlns:xlink="http://www.w3.org/1999/xlink" xlink:type="simple"><person-group><name name-style="western"><surname>Coyle</surname><given-names>FA</given-names></name></person-group> (<year>1983</year>)<article-title> Aerial dispersal by mygalomorph spiderlings (Araneae, Mygalomorphae).</article-title><source>Journal of Arachnology</source><volume>11</volume>:<fpage>283</fpage>-<lpage>286</lpage>.</mixed-citation></ref><ref id="B9"><mixed-citation xmlns:xlink="http://www.w3.org/1999/xlink" xlink:type="simple"><person-group><name name-style="western"><surname>Coyle</surname><given-names>EA</given-names></name><name name-style="western"><surname>Greenstone</surname><given-names>MH</given-names></name><name name-style="western"><surname>Hultsch,</surname><given-names>A-L</given-names></name><name name-style="western"><surname>Morgan,</surname><given-names>CW</given-names></name></person-group> (<year>1985</year>)<article-title> Ballooning mygalomorphs: estimates of the masses of <italic>Sphodros</italic> and <italic>Ummidia</italic> ballooners (Araneae: Atypidae, Ctenizidae).</article-title><source>Journal of Arachnology</source><volume>13</volume>:<fpage>291</fpage>-<lpage>296</lpage>.</mixed-citation></ref></ref-list></tp:taxon-treatment>
