# Supplementary material for: A revision of the purse-web spider genus Calommata Lucas, 1837 (Araneae, Atypidae) in the Afrotropical Region
Source: Zookeys. 2011 May 4;(95):1–28. doi: 10.3897/zookeys.95.745 (PMC3095129; doi:10.3897/zookeys.95.745)
Supplement: XML Treatment for Calommata meridionalis [file zookeys.95.745-treatment3.xml]

<!DOCTYPE tp:taxon-treatment
  PUBLIC "-//TaxonX//DTD Taxonomic Treatment Publishing DTD v0 20100105//EN" "tax-treatment-NSO.dtd">
<tp:taxon-treatment xmlns:tp="http://www.plazi.org/taxpub"><tp:treatment-meta><mixed-citation publication-type="journal"><person-group><name><surname>Fourie</surname><given-names>René</given-names></name><name><surname>Haddad</surname><given-names>Charles R.</given-names></name><name><surname>Jocqué</surname><given-names>Rudy</given-names></name></person-group><article-title>A revision of the purse-web spider genus <italic>Calommata</italic> Lucas, 1837 (Araneae, Atypidae) in the Afrotropical Region</article-title><source>Zookeys</source><day>4</day><month>5</month><year>2011</year><volume>2011</volume><issue>95</issue><fpage>1</fpage><lpage>28</lpage><pub-id pub-id-type="doi">10.3897/zookeys.95.745</pub-id></mixed-citation></tp:treatment-meta><tp:nomenclature><tp:taxon-name>
                        <tp:taxon-name-part taxon-name-part-type="genus">Calommata</tp:taxon-name-part>
                        <tp:taxon-name-part taxon-name-part-type="species">meridionalis</tp:taxon-name-part> 
                    		<object-id xmlns:xlink="http://www.w3.org/1999/xlink" xlink:type="simple">urn:lsid:zoobank.org:act:7E2F6F05-6995-4C3B-AC59-30A0CE451914</object-id>
                    		<object-id xmlns:xlink="http://www.w3.org/1999/xlink" xlink:type="simple">http://species-id.net/wiki/Calommata_meridionalis</object-id>
                    </tp:taxon-name><tp:taxon-authority>Fourie, Haddad &amp; Jocqué</tp:taxon-authority><tp:taxon-status xmlns:xlink="http://www.w3.org/1999/xlink" xlink:type="simple">sp. n.</tp:taxon-status><xref ref-type="fig" rid="F1">Figs 2</xref><xref ref-type="fig" rid="F2">13</xref><xref ref-type="fig" rid="F3">20–25</xref><xref ref-type="fig" rid="F4">39</xref><xref ref-type="fig" rid="F5">43</xref><xref ref-type="fig" rid="F7">56–58</xref></tp:nomenclature><tp:treatment-sec sec-type="Type material"><title>Type material.</title><p><bold>Holotype male.</bold> SOUTH AFRICA: <italic>Free State Province</italic>: Erfenis Dam Nature Reserve, <named-content xmlns:xlink="http://www.w3.org/1999/xlink" content-type="dwc:verbatimCoordinates" xlink:type="simple">28°29.888'S, 26°48.488'E</named-content>, 21.IX–22.X.2005, pitfalls, unburned site 1, C. Haddad, S. Otto &amp; R. Poller (NCA 2009/3488).</p></tp:treatment-sec><tp:treatment-sec sec-type="Paratypes"><title>Paratypes.</title><p>SOUTH AFRICA: <italic>Free State Province</italic>: 3♂: Bloemfontein, National Botanical Gardens, <named-content xmlns:xlink="http://www.w3.org/1999/xlink" content-type="dwc:verbatimCoordinates" xlink:type="simple">29°03.006'S, 26°12.701'E</named-content>, 27.X–16.XI.2009, pitfalls, grassland, C. Haddad (NMBA 13981); 7♂: Same data, 16–21.XI.2009 (NMSA 22616); 1♂: Same locality, 21.XI–7.XII.2009, pitfalls, grassland, C. Haddad &amp; R. Fourie (MRAC 229029); 1♂: Erfenis Dam Nature Reserve, <named-content xmlns:xlink="http://www.w3.org/1999/xlink" content-type="dwc:verbatimCoordinates" xlink:type="simple">28°30.373'S, 26°48.437'E</named-content>, 21.IX–22.X.2005, pitfalls, burned site 1, C. Haddad, S. Otto &amp; R. Poller (NCA 2009/3663); 4♂: Same locality, <named-content xmlns:xlink="http://www.w3.org/1999/xlink" content-type="dwc:verbatimCoordinates" xlink:type="simple">28°30.134'S, 26°48.427'E</named-content>, 22.X–22.XI.2005, pitfalls, burned site 2, C. Haddad, S. Otto &amp; R. Poller (NCA 2007/3142); 1♂: Same locality, <named-content xmlns:xlink="http://www.w3.org/1999/xlink" content-type="dwc:verbatimCoordinates" xlink:type="simple">28°29.741'S, 26°48.065'E</named-content>, 21.IX–22.X.2005, pitfalls, unburned site 3, C. Haddad, S. Otto &amp; R. Poller (NCA 2009/3664); 1♂: Oranjeville district, Vaal Dam, <named-content xmlns:xlink="http://www.w3.org/1999/xlink" content-type="dwc:verbatimCoordinates" xlink:type="simple">26°59.523'S, 28°15.737'E</named-content>, 1–29.X.2009, pitfalls, grassland, R. Fourie &amp; A. Grobler (NCA 2009/3539).</p></tp:treatment-sec><tp:treatment-sec sec-type="Other material examined"><title>Other material examined.</title><p>SOUTH AFRICA: <italic>Free State Province</italic>: 1♂: Erfenis Dam Nature Reserve, <named-content xmlns:xlink="http://www.w3.org/1999/xlink" content-type="dwc:verbatimCoordinates" xlink:type="simple">28°30.134'S, 26°48.427'E</named-content>, 21.IX–22.X.2005, pitfalls, burned site 2, C. Haddad, S. Otto &amp; R. Poller (MRAC, prepared for SEM).</p></tp:treatment-sec><tp:treatment-sec sec-type="Diagnosis"><title>Diagnosis.</title><p>The male of this species can be easily recognised from African congeners by the presence of one or two very large teeth at the fang base (<xref ref-type="fig" rid="F2">Fig. 13</xref>), and the transversely orientated curved embolus with distally broadened conductor bearing a single tooth on its dorsal surface (<xref ref-type="fig" rid="F5">Figs 42, 43</xref>, <xref ref-type="fig" rid="F7">57</xref>). The raised median ocular tubercle is broader than in the other species.</p><fig id="F7" position="float" orientation="portrait"><label>Figures 56–58.</label><caption><p>Left palp of male <italic><tp:taxon-name>Calommata meridionalis</tp:taxon-name></italic> sp. n. <bold>56</bold> prolateral view <bold>57</bold> ventral view <bold>58</bold> retrolateral view. Scale bars: 1mm.</p></caption><graphic xmlns:xlink="http://www.w3.org/1999/xlink" xlink:href="ZooKeys-095-001-g007.jpg" position="float" orientation="portrait" xlink:type="simple"/></fig></tp:treatment-sec><tp:treatment-sec sec-type="Etymology"><title>Etymology.</title><p>This specific epithet is Latin for southern, referring to the distribution of the species, southernmost in the genus.</p></tp:treatment-sec><tp:treatment-sec sec-type="Description"><title>Description.</title><p> <bold>Male holotype.</bold> Measurements: CL 1.60, CW 1.25, AL 3.15, AW 1.68, TL 6.35 (5.60–7.80). Length of leg segments, and total: I 1.40 + 0.55 + 1.00 + 1.15 + 1.25 = 5.35; II 1.30 + 0.55 + 0.85 + 1.24 + 1.45 = 5.39; III 1.05 + 0.64 + 0.64 + 1.20 + 2.40 = 5.93; IV 1.45 + 0.64 + 0.75 + 1.44 + 2.90 = 7.18. Carapace index 1.28; patella-tibia index 0.97.</p><p><!--PageBreak-->Carapace and chelicerae dark brown in colour (<xref ref-type="fig" rid="F1">Fig. 2</xref>). Median ocular tubercle raised, darker in colour; median ocular tubercle broader than in other species. Chelicerae with single prolateral row of teeth, one very large tooth close to fang base, sometimes accompanied by second large tooth, remaining teeth distinctly smaller and subequal in size, with several denticles retrolateral of teeth row close to cheliceral base (<xref ref-type="fig" rid="F2">Fig. 13</xref>). Sternum and coxae pale brown, remainder of legs brown, gradually fading to yellow at tarsi. Legs weakly covered with bristles; prolateral side of patellae, tibiae and metatarsi of legs II–IV covered with spinules. Abdomen grey-brown, with a round brown scutum anteriorly (<xref ref-type="fig" rid="F1">Fig. 2</xref>). Palpal cymbium short with rounded distal margin; embolus and conductor orientated transversely across palpal axis, pointing retrolaterally; conductor broadened distally, with a single small tooth on its dorsal surface distally; embolus long, slightly curved in a S-form along its length (<xref ref-type="fig" rid="F5">Figs 42, 43</xref>, <xref ref-type="fig" rid="F7">56–58</xref>).</p><p><bold>Female.</bold> Unknown.</p></tp:treatment-sec><tp:treatment-sec sec-type="Distribution"><title>Distribution.</title><p>Endemic to central and northern Free State Province, South Africa (<xref ref-type="fig" rid="F12">Fig. 73</xref>).</p></tp:treatment-sec><tp:treatment-sec sec-type="Biology"><title>Biology.</title><p>The species was collected exclusively by pitfalls in spring and early summer (September to early December) in the Grassland Biome of South Africa. Specimens were only collected in dark vertic clay and loamy-clay soils and not from sites with sandy soils. Most of the specimens were collected from sites near to freshwater streams and dams. Despite exhaustive attempts to locate burrows in the vicinity of pitfall sites (Erfenis Dam Nature Reserve and Botanical Gardens) none could be found.<!--PageBreak--></p></tp:treatment-sec><tp:treatment-sec><!--Section generated to contain objects referenced in tp:taxon-treatment.--><fig id="F1" position="float" orientation="portrait"><label>Figures 1–8.</label><caption><p>Dorsal habitus of Afrotropical <italic><tp:taxon-name>Calommata</tp:taxon-name></italic> species <bold>1</bold> <italic><tp:taxon-name>Calommata megae</tp:taxon-name></italic> sp. n., male (Harare, Zimbabwe) <bold>2</bold> <italic><tp:taxon-name>Calommata meridionalis</tp:taxon-name></italic> sp. n., male (Erfenis Dam, South Africa) <bold>3</bold> <italic><tp:taxon-name>Calommata namibica</tp:taxon-name></italic> sp. n., male (Etosha, Namibia) <bold>4</bold> <italic><tp:taxon-name>Calommata simoni</tp:taxon-name></italic> Pocock, female (Galim, Cameroon) <bold>5</bold> same, male (Dja Reserve, Cameroon) <bold>6</bold> <italic><tp:taxon-name>Calommata tibialis</tp:taxon-name></italic> sp. n., male (Bassari–Sokodé, Togo) <bold>7</bold> <italic><tp:taxon-name>Calommata transvaalica</tp:taxon-name></italic> Hewitt, female (Blouberg, South Africa) <bold>8</bold> same, male (Groenkloof, South Africa). Scale bars: 5mm.</p></caption><graphic xmlns:xlink="http://www.w3.org/1999/xlink" xlink:href="ZooKeys-095-001-g001.jpg" position="float" orientation="portrait" xlink:type="simple"/></fig><fig id="F2" position="float" orientation="portrait"><label>Figures 9–19.</label><caption><p>Somatic morphology of <italic><tp:taxon-name>Calommata tibialis</tp:taxon-name></italic> sp. n., male <bold>9, 17</bold> <italic><tp:taxon-name>Calommata simoni</tp:taxon-name></italic> Pocock, female <bold>10, 15 </bold>and male <bold>11, 16</bold> <italic><tp:taxon-name>Calommata megae</tp:taxon-name></italic> sp. n., male <bold>12</bold> <italic><tp:taxon-name>Calommata meridionalis</tp:taxon-name></italic> sp. n., male <bold>13</bold> <italic><tp:taxon-name>Calommata namibica</tp:taxon-name></italic> sp. n., male <bold>14</bold>and <italic><tp:taxon-name>Calommata transvaalica</tp:taxon-name></italic> Hewitt, female <bold>18</bold> and male <bold>19: 9</bold> dorsal habitus <bold>10, 11</bold> lateral view of chelicera, endites and anterior of carapace <bold>12–19</bold> left chelicera, ventral view, indicating dentition. Scale bars: 5mm (9), 1mm (10–19).</p></caption><graphic xmlns:xlink="http://www.w3.org/1999/xlink" xlink:href="ZooKeys-095-001-g002.jpg" position="float" orientation="portrait" xlink:type="simple"/></fig><fig id="F3" position="float" orientation="portrait"><label>Figures 20–31.</label><caption><p>Scanning electron micrographs of <italic><tp:taxon-name>Calommata meridionalis</tp:taxon-name></italic> sp. n. <bold>20–25</bold> <italic><tp:taxon-name>Calommata simoni</tp:taxon-name></italic> Pocock <bold>26–28</bold> and <italic><tp:taxon-name>Calommata tibialis</tp:taxon-name></italic> sp. n. <bold>29–31</bold> males <bold>20, 29</bold> chelicera in ventral view <bold>21</bold> tip of fang <bold>22</bold> right endite, ventral view <bold>23, 27</bold> tarsus and claw, leg I (note pseudosegmentation of tarsus) <bold>24, 30</bold> tarsus IV, lateral and ventral view (note pseudosegmentation of tarsus) <bold>25, 28, 31</bold> detail of ventral scopulate setae on tarsus IV <bold>26</bold> chelicera in prolateral view.</p></caption><graphic xmlns:xlink="http://www.w3.org/1999/xlink" xlink:href="ZooKeys-095-001-g003.jpg" position="float" orientation="portrait" xlink:type="simple"/></fig><fig id="F4" position="float" orientation="portrait"><label>Figures 32–40.</label><caption><p>Scanning electron micrographs of <italic><tp:taxon-name>Calommata simoni</tp:taxon-name></italic> Pocock <bold>32–38</bold> and <italic><tp:taxon-name>Calommata meridionalis</tp:taxon-name></italic> sp. n. <bold>39, 40</bold> male spinnerets <bold>32</bold> spinneret field, ventral view <bold>33</bold> ALS <bold>34</bold> detail of single ALS spigot <bold>35</bold> PMS <bold>36, 39</bold> detail of PMS spigots <bold>37, 40</bold> PLS <bold>38</bold> detail of PLS spigots.</p></caption><graphic xmlns:xlink="http://www.w3.org/1999/xlink" xlink:href="ZooKeys-095-001-g004.jpg" position="float" orientation="portrait" xlink:type="simple"/></fig><fig id="F5" position="float" orientation="portrait"><label>Figures 41–52.</label><caption><p>Scanning electron micrographs of <italic><tp:taxon-name>Calommata meridionalis</tp:taxon-name></italic> sp. n. <bold>41–43</bold>, <italic><tp:taxon-name>Calommata namibica</tp:taxon-name></italic> <bold>44–46</bold>, <italic><tp:taxon-name>Calommata simoni</tp:taxon-name></italic> Pocock <bold>47–49</bold> and <italic><tp:taxon-name>Calommata tibialis</tp:taxon-name></italic> sp. n. <bold>50–52</bold> males <bold>41, 44, 47, 50</bold> trichobothrial bases on palpal tarsus <bold>42, 43, 46, 49, 52</bold> distal end of conductor and embolus <bold>45</bold> palpal organ in prolateral ventral view <bold>48, 51</bold> palpal organ in prolateral view.</p></caption><graphic xmlns:xlink="http://www.w3.org/1999/xlink" xlink:href="ZooKeys-095-001-g005.jpg" position="float" orientation="portrait" xlink:type="simple"/></fig><fig id="F12" position="float" orientation="portrait"><label>Figure 73.</label><caption><p>Distribution of <italic><tp:taxon-name>Calommata</tp:taxon-name></italic> species in the Afrotropical Region: <italic><tp:taxon-name>Calommata megae</tp:taxon-name></italic> (open square), <italic><tp:taxon-name>Calommata meridionalis</tp:taxon-name></italic> (solid squares). <italic><tp:taxon-name>Calommata namibica</tp:taxon-name></italic> (solid triangle), <italic><tp:taxon-name>Calommata simoni</tp:taxon-name></italic> (solid circles), <italic><tp:taxon-name>Calommata tibialis</tp:taxon-name></italic> (open triangles) and <italic><tp:taxon-name>Calommata transvaalica</tp:taxon-name></italic> (open circles).</p></caption><graphic xmlns:xlink="http://www.w3.org/1999/xlink" xlink:href="ZooKeys-095-001-g012.jpg" position="float" orientation="portrait" xlink:type="simple"/></fig></tp:treatment-sec></tp:taxon-treatment>
