# Supplementary material for: A revision of the purse-web spider genus Calommata Lucas, 1837 (Araneae, Atypidae) in the Afrotropical Region
Source: Zookeys. 2011 May 4;(95):1–28. doi: 10.3897/zookeys.95.745 (PMC3095129; doi:10.3897/zookeys.95.745)
Supplement: XML Treatment for Calommata namibica [file zookeys.95.745-treatment4.xml]

<!DOCTYPE tp:taxon-treatment
  PUBLIC "-//TaxonX//DTD Taxonomic Treatment Publishing DTD v0 20100105//EN" "tax-treatment-NSO.dtd">
<tp:taxon-treatment xmlns:tp="http://www.plazi.org/taxpub"><tp:treatment-meta><mixed-citation publication-type="journal"><person-group><name><surname>Fourie</surname><given-names>René</given-names></name><name><surname>Haddad</surname><given-names>Charles R.</given-names></name><name><surname>Jocqué</surname><given-names>Rudy</given-names></name></person-group><article-title>A revision of the purse-web spider genus <italic>Calommata</italic> Lucas, 1837 (Araneae, Atypidae) in the Afrotropical Region</article-title><source>Zookeys</source><day>4</day><month>5</month><year>2011</year><volume>2011</volume><issue>95</issue><fpage>1</fpage><lpage>28</lpage><pub-id pub-id-type="doi">10.3897/zookeys.95.745</pub-id></mixed-citation></tp:treatment-meta><tp:nomenclature><tp:taxon-name>
                        <tp:taxon-name-part taxon-name-part-type="genus">Calommata</tp:taxon-name-part>
                        <tp:taxon-name-part taxon-name-part-type="species">namibica</tp:taxon-name-part>
                    		<object-id xmlns:xlink="http://www.w3.org/1999/xlink" xlink:type="simple">urn:lsid:zoobank.org:act:099D7F5A-BBF3-482E-B570-3D8053C88E93</object-id>
                    		<object-id xmlns:xlink="http://www.w3.org/1999/xlink" xlink:type="simple">http://species-id.net/wiki/Calommata_namibica</object-id>
                    </tp:taxon-name><tp:taxon-authority>Fourie, Haddad &amp; Jocqué</tp:taxon-authority><tp:taxon-status xmlns:xlink="http://www.w3.org/1999/xlink" xlink:type="simple">sp. n.</tp:taxon-status><xref ref-type="fig" rid="F1">Figs 3</xref><xref ref-type="fig" rid="F2">14</xref><xref ref-type="fig" rid="F5">44–46</xref><xref ref-type="fig" rid="F8">59–61</xref></tp:nomenclature><tp:treatment-sec sec-type="Type material. Holotype male and paratype male"><title>Type material. Holotype male and paratype male.</title><p>NAMIBIA: Etosha National Park, Beisebvlakte, <named-content xmlns:xlink="http://www.w3.org/1999/xlink" content-type="dwc:verbatimCoordinates" xlink:type="simple">18°32'S, 17°02'E</named-content>, 10–14.XI.1996, A. Russell-Smith (MRAC 215409).</p></tp:treatment-sec><tp:treatment-sec sec-type="Other material examined"><title>Other material examined.</title><p>None.</p><p><bold>Diagnosis.</bold> The male of this species can be recognised by the tiny cheliceral teeth in a single row, without retrolateral denticles (<xref ref-type="fig" rid="F2">Fig. 14</xref>), and the obliquely orientated conductor and embolus projecting far beyond the retrolateral cymbial margin (<xref ref-type="fig" rid="F8">Fig. 60</xref>).</p></tp:treatment-sec><tp:treatment-sec sec-type="Etymology"><title>Etymology.</title><p>The specific epithet refers to the country of the type locality.</p></tp:treatment-sec><tp:treatment-sec sec-type="Description"><title>Description.</title><p> <bold>Male holotype.</bold> Measurements: CL 1.80, CW 1.24, AL 2.75, AW 1.54, TL 6.30 (5.10–6.30). Length of leg segments, and total: I 1.21 + 0.50 + 0.83 + 1.09 + 1.35 = 4.98; II 1.40 + 0.51 + 0.62 + 1.13 + 1.40 = 5.06; III 1.05 + 0.49 + 0.47 + 1.16 + 1.95 = 5.12; IV 1.44 + 0.60 + 0.65 + 1.38 + 2.40 = 6.47. Carapace index 1.45; patella-tibia index 0.74.</p><p>Carapace and chelicerae dark brown (<xref ref-type="fig" rid="F1">Fig. 3</xref>). Median ocular tubercle raised, narrow, darker in colour. Chelicerae with single prolateral row of tiny teeth, without denticles near cheliceral base (<xref ref-type="fig" rid="F2">Fig. 14</xref>). Sternum and coxae light brown, femora dark brown; subsequent segments fading to light yellow at tarsi. Legs weakly covered with bristles; prolateral side of patellae, tibiae and metatarsi of legs II–IV covered with spinules. Abdomen dark grey, nearly black, with brown scutum present in the anterior half (<xref ref-type="fig" rid="F1">Fig. 3</xref>). Palp with elongate cymbium, with tapering pointed distal margin; embolus and conductor orientated obliquely, pointing retrolaterally and distally, projecting far beyond retrolateral cymbial margin; conductor short, slightly broadened distally, with a very prominent, very long and slender tooth distally on its dorsal surface; embolus long, with slight bend in distal half (<xref ref-type="fig" rid="F5">Figs 45, 46</xref>, <xref ref-type="fig" rid="F8">59–61</xref>).</p><p><bold>Female.</bold> Unknown.</p><fig id="F8" position="float" orientation="portrait"><label>Figures 59–61. </label><caption><p>Left palp of male <italic><tp:taxon-name>Calommata namibica</tp:taxon-name></italic> sp. n. <bold>59</bold> prolateral view <bold>60</bold> ventral view <bold>61</bold> retrolateral view. Scale bars: 1mm.</p></caption><graphic xmlns:xlink="http://www.w3.org/1999/xlink" xlink:href="ZooKeys-095-001-g008.jpg" position="float" orientation="portrait" xlink:type="simple"/></fig></tp:treatment-sec><tp:treatment-sec sec-type="Distribution"><title>Distribution.</title><p>Known only from the type locality (<xref ref-type="fig" rid="F12">Fig. 73</xref>).</p></tp:treatment-sec><tp:treatment-sec sec-type="Biology"><title>Biology.</title><p>Poorly known. This species was collected in late spring in arid savanna.</p></tp:treatment-sec><tp:treatment-sec><!--Section generated to contain objects referenced in tp:taxon-treatment.--><fig id="F1" position="float" orientation="portrait"><label>Figures 1–8.</label><caption><p>Dorsal habitus of Afrotropical <italic><tp:taxon-name>Calommata</tp:taxon-name></italic> species <bold>1</bold> <italic><tp:taxon-name>Calommata megae</tp:taxon-name></italic> sp. n., male (Harare, Zimbabwe) <bold>2</bold> <italic><tp:taxon-name>Calommata meridionalis</tp:taxon-name></italic> sp. n., male (Erfenis Dam, South Africa) <bold>3</bold> <italic><tp:taxon-name>Calommata namibica</tp:taxon-name></italic> sp. n., male (Etosha, Namibia) <bold>4</bold> <italic><tp:taxon-name>Calommata simoni</tp:taxon-name></italic> Pocock, female (Galim, Cameroon) <bold>5</bold> same, male (Dja Reserve, Cameroon) <bold>6</bold> <italic><tp:taxon-name>Calommata tibialis</tp:taxon-name></italic> sp. n., male (Bassari–Sokodé, Togo) <bold>7</bold> <italic><tp:taxon-name>Calommata transvaalica</tp:taxon-name></italic> Hewitt, female (Blouberg, South Africa) <bold>8</bold> same, male (Groenkloof, South Africa). Scale bars: 5mm.</p></caption><graphic xmlns:xlink="http://www.w3.org/1999/xlink" xlink:href="ZooKeys-095-001-g001.jpg" position="float" orientation="portrait" xlink:type="simple"/></fig><fig id="F2" position="float" orientation="portrait"><label>Figures 9–19.</label><caption><p>Somatic morphology of <italic><tp:taxon-name>Calommata tibialis</tp:taxon-name></italic> sp. n., male <bold>9, 17</bold> <italic><tp:taxon-name>Calommata simoni</tp:taxon-name></italic> Pocock, female <bold>10, 15 </bold>and male <bold>11, 16</bold> <italic><tp:taxon-name>Calommata megae</tp:taxon-name></italic> sp. n., male <bold>12</bold> <italic><tp:taxon-name>Calommata meridionalis</tp:taxon-name></italic> sp. n., male <bold>13</bold> <italic><tp:taxon-name>Calommata namibica</tp:taxon-name></italic> sp. n., male <bold>14</bold>and <italic><tp:taxon-name>Calommata transvaalica</tp:taxon-name></italic> Hewitt, female <bold>18</bold> and male <bold>19: 9</bold> dorsal habitus <bold>10, 11</bold> lateral view of chelicera, endites and anterior of carapace <bold>12–19</bold> left chelicera, ventral view, indicating dentition. Scale bars: 5mm (9), 1mm (10–19).</p></caption><graphic xmlns:xlink="http://www.w3.org/1999/xlink" xlink:href="ZooKeys-095-001-g002.jpg" position="float" orientation="portrait" xlink:type="simple"/></fig><fig id="F5" position="float" orientation="portrait"><label>Figures 41–52.</label><caption><p>Scanning electron micrographs of <italic><tp:taxon-name>Calommata meridionalis</tp:taxon-name></italic> sp. n. <bold>41–43</bold>, <italic><tp:taxon-name>Calommata namibica</tp:taxon-name></italic> <bold>44–46</bold>, <italic><tp:taxon-name>Calommata simoni</tp:taxon-name></italic> Pocock <bold>47–49</bold> and <italic><tp:taxon-name>Calommata tibialis</tp:taxon-name></italic> sp. n. <bold>50–52</bold> males <bold>41, 44, 47, 50</bold> trichobothrial bases on palpal tarsus <bold>42, 43, 46, 49, 52</bold> distal end of conductor and embolus <bold>45</bold> palpal organ in prolateral ventral view <bold>48, 51</bold> palpal organ in prolateral view.</p></caption><graphic xmlns:xlink="http://www.w3.org/1999/xlink" xlink:href="ZooKeys-095-001-g005.jpg" position="float" orientation="portrait" xlink:type="simple"/></fig><fig id="F12" position="float" orientation="portrait"><label>Figure 73.</label><caption><p>Distribution of <italic><tp:taxon-name>Calommata</tp:taxon-name></italic> species in the Afrotropical Region: <italic><tp:taxon-name>Calommata megae</tp:taxon-name></italic> (open square), <italic><tp:taxon-name>Calommata meridionalis</tp:taxon-name></italic> (solid squares). <italic><tp:taxon-name>Calommata namibica</tp:taxon-name></italic> (solid triangle), <italic><tp:taxon-name>Calommata simoni</tp:taxon-name></italic> (solid circles), <italic><tp:taxon-name>Calommata tibialis</tp:taxon-name></italic> (open triangles) and <italic><tp:taxon-name>Calommata transvaalica</tp:taxon-name></italic> (open circles).</p></caption><graphic xmlns:xlink="http://www.w3.org/1999/xlink" xlink:href="ZooKeys-095-001-g012.jpg" position="float" orientation="portrait" xlink:type="simple"/></fig></tp:treatment-sec></tp:taxon-treatment>
