# Supplementary material for: A revision of the purse-web spider genus Calommata Lucas, 1837 (Araneae, Atypidae) in the Afrotropical Region
Source: Zookeys. 2011 May 4;(95):1–28. doi: 10.3897/zookeys.95.745 (PMC3095129; doi:10.3897/zookeys.95.745)
Supplement: XML Treatment for Calommata simoni [file zookeys.95.745-treatment5.xml]

<!DOCTYPE tp:taxon-treatment
  PUBLIC "-//TaxonX//DTD Taxonomic Treatment Publishing DTD v0 20100105//EN" "tax-treatment-NSO.dtd">
<tp:taxon-treatment xmlns:tp="http://www.plazi.org/taxpub"><tp:treatment-meta><mixed-citation publication-type="journal"><person-group><name><surname>Fourie</surname><given-names>René</given-names></name><name><surname>Haddad</surname><given-names>Charles R.</given-names></name><name><surname>Jocqué</surname><given-names>Rudy</given-names></name></person-group><article-title>A revision of the purse-web spider genus <italic>Calommata</italic> Lucas, 1837 (Araneae, Atypidae) in the Afrotropical Region</article-title><source>Zookeys</source><day>4</day><month>5</month><year>2011</year><volume>2011</volume><issue>95</issue><fpage>1</fpage><lpage>28</lpage><pub-id pub-id-type="doi">10.3897/zookeys.95.745</pub-id></mixed-citation></tp:treatment-meta><tp:nomenclature><tp:taxon-name>
                        <tp:taxon-name-part taxon-name-part-type="genus">Calommata</tp:taxon-name-part>
                        <tp:taxon-name-part taxon-name-part-type="species">simoni</tp:taxon-name-part>
                    		<object-id xmlns:xlink="http://www.w3.org/1999/xlink" xlink:type="simple">http://species-id.net/wiki/Calommata_simoni</object-id>
                    </tp:taxon-name><tp:taxon-authority>Pocock, 1903</tp:taxon-authority><xref ref-type="fig" rid="F1">Figs 4, 5</xref><xref ref-type="fig" rid="F2">10, 11, 15, 16</xref><xref ref-type="fig" rid="F3">26–28</xref><xref ref-type="fig" rid="F4">32–38</xref><xref ref-type="fig" rid="F5">47–49</xref><xref ref-type="fig" rid="F9">62–65</xref><tp:nomenclature-citation-list><tp:nomenclature-citation><tp:taxon-name>Calommata simoni</tp:taxon-name><comment> Pocock, 1903: 259; Benoit, 1967: 283, figs 1–4; <xref ref-type="bibr" rid="B24">Kraus 1978</xref>: 245, fig. 13; <xref ref-type="bibr" rid="B12">Dippenaar-Schoeman and Jocqué 1997</xref>: 52, figs 40a–h; <xref ref-type="bibr" rid="B11">Dippenaar-Schoeman 2002</xref>: 23, figs 9, 10a–g ; <xref ref-type="bibr" rid="B22">Jocqué and Dippenaar-Schoeman 2006</xref>: 82, figs 18a–h.</comment></tp:nomenclature-citation></tp:nomenclature-citation-list></tp:nomenclature><tp:treatment-sec sec-type="Type material. Lectotype female"><title>Type material. Lectotype female.</title><p>CAMEROON: Efulen [<named-content xmlns:xlink="http://www.w3.org/1999/xlink" content-type="dwc:verbatimCoordinates" xlink:type="simple">02°46'N, 10°43'E</named-content>], G.L. Bates (BMHN, examined).</p></tp:treatment-sec><tp:treatment-sec sec-type="Other material examined"><title>Other material examined.</title><p>CAMEROON: 1♀: Galim [<named-content xmlns:xlink="http://www.w3.org/1999/xlink" content-type="dwc:verbatimCoordinates" xlink:type="simple">07°06'N, 12°28'E</named-content>], 15.VIII–19.VIII.1971, F. Puylaert (MRAC 143671); 3♂: N of Dja Reserve, <named-content xmlns:xlink="http://www.w3.org/1999/xlink" content-type="dwc:verbatimCoordinates" xlink:type="simple">03°41'N, 13°14'E</named-content>, 8.III.2005, pitfalls, old secondary forest, I. Deblauwe (MRAC 220674); 1♂: Same locality, 8.III.2005, pitfalls, riverine forest, I. Deblauwe (MRAC 220663); 1♂: Same data, 6.V.2005 (MRAC 219754); 6♂: Same locality, 8.III.2005, pitfalls, young secondary forest, I. Deblauwe (MRAC 220659). CONGO D.R.: 1♂: Kisangani, Masako Forest, <named-content xmlns:xlink="http://www.w3.org/1999/xlink" content-type="dwc:verbatimCoordinates" xlink:type="simple">00°35'N, 25°11'E</named-content>, 25.II.2003, J.-L. Juakaly (MRAC 216031); 1♂: Same locality, 11.III.2003, pitfalls, primary forest, J.-L. Juakaly (MRAC 214347); 1♂: Same data, 11.III.2003 (MRAC 214354); 1♂: Same data, 11.III.2003 (MRAC 214385); 1♀: Kisantu, <named-content xmlns:xlink="http://www.w3.org/1999/xlink" content-type="dwc:verbatimCoordinates" xlink:type="simple">05°08'S, 15°06'E</named-content>, 1927, R. Vanderyst (MRAC 5201); 1♀: Zambi [<named-content xmlns:xlink="http://www.w3.org/1999/xlink" content-type="dwc:verbatimCoordinates" xlink:type="simple">05°51'S, 12°52'E</named-content>], 1909–1915, American Museum Congo Expedition (AMNH). CÔTE D’IVOIRE: 1♂:<!--PageBreak--> Appouesso, Bossematié Forest, <named-content xmlns:xlink="http://www.w3.org/1999/xlink" content-type="dwc:verbatimCoordinates" xlink:type="simple">06°35'N, 03°28'W</named-content>, 19.IX.1994, pitfalls, rain forest, R. Jocqué &amp; N. Séabé (MRAC 202481); 1♂: Same locality, 12.III.1995, pitfalls, forest, R. Jocqué &amp; Tanoh (MRAC 205382); 1♂: Same data, 26.III.1995 (MRAC 205383); 1♂: Mankono, Ranch de la Marahoué, <named-content xmlns:xlink="http://www.w3.org/1999/xlink" content-type="dwc:verbatimCoordinates" xlink:type="simple">08°27'N, 06°52'W</named-content>, III.1980,  riverine forest, J. Everts (MRAC 172117); 1♂: Same data (MRAC 172118); 1♂: Same data (MRAC 172119); 2♂: Same data (MRAC 172120). GUINÉE: 3♂: F.C. de Ziama, <named-content xmlns:xlink="http://www.w3.org/1999/xlink" content-type="dwc:verbatimCoordinates" xlink:type="simple">08°24'N, 09°17'W</named-content>, 22.IV.1998, pitfalls, rain forest, D. Flomo (MRAC 216239); 2♂: Same data, 5.V.1998 (MRAC 216248); 2♂: Same data, 18.V.1998 (MRAC 216249); 1♂: Same data, 14.VI.1998 (MRAC 216247); 1♂: Same data, 14.VI.1998 (MRAC 216250); 1♂: Same data, 14.VI.1998 (MRAC 216251); 1♂: Same data, 31.III.1999 (MRAC 216245); 2♂: Same data, 26.IV.1999 (MRAC 216243); 1♂: Same data, 26.IV.1999 (MRAC 216244); <!--PageBreak-->1♂: Same data, 9.V.1999 (MRAC 216242); 2♂: Same data, 22.V.1999 (MRAC 216240); 1♂: Same data, 17.VI.1999 (MRAC 216241); 1♂: Same data, 31.III.2000 (MRAC 216246). KENYA: 1♂: Kakamega Forest, <named-content xmlns:xlink="http://www.w3.org/1999/xlink" content-type="dwc:verbatimCoordinates" xlink:type="simple">00°13'N, 34°54'E</named-content>, 24.I.2002, pitfalls, D. Shilabira Smith (MRAC 228141); 1♂: Same data, 13.IV.2002 (MRAC 220536). LIBERIA: 1imm.: Mount Coffee, Bensonville [<named-content xmlns:xlink="http://www.w3.org/1999/xlink" content-type="dwc:verbatimCoordinates" xlink:type="simple">06°29'N, 10°38'W</named-content>], II.1894, constructs a tube-like nest under a log, collector unknown (USNM). MALAWI: 1♂: Chisasira Forest, 25km S of Chintheche, <named-content xmlns:xlink="http://www.w3.org/1999/xlink" content-type="dwc:verbatimCoordinates" xlink:type="simple">11°50'S, 33°13'E</named-content>, 1.XII.1977, pitfalls, <italic>Brachystegia</italic> woodland, R. Jocqué (MRAC 169498); 1♂: Same data, 1.XII.1977 (MRAC 169499). TANZANIA: 1imm.: Bunduki, Uluguru Mountains, <named-content xmlns:xlink="http://www.w3.org/1999/xlink" content-type="dwc:verbatimCoordinates" xlink:type="simple">07°02'S, 37°38'E</named-content>, 2.V.1957, nest, forest ground in litter, P. Basilewsky &amp; N. Leleup (MRAC 111792).</p></tp:treatment-sec><tp:treatment-sec sec-type="Diagnosis"><title>Diagnosis.</title><p>The female of this species has the cheliceral teeth in a single row (<xref ref-type="fig" rid="F2">Fig. 15</xref>), while an additional row is found in <italic><tp:taxon-name>Calommata transvaalica</tp:taxon-name></italic> (<xref ref-type="fig" rid="F2">Fig. 18</xref>). The female genitalia have two pairs of small spermathecae (<xref ref-type="fig" rid="F9">Fig. 62</xref>), while <italic><tp:taxon-name>Calommata transvaalica</tp:taxon-name></italic> only has a single pair of large transverse spermathecae (<xref ref-type="fig" rid="F11">Fig. 69</xref>). The male of this species is recognised by the conductor ending broadly with a prominent tooth and sharp edge, appearing to be a second tooth, on its dorsal surface (<xref ref-type="fig" rid="F5">Fig. 49</xref>). In <italic><tp:taxon-name>Calommata simoni</tp:taxon-name></italic> females the patella-tibia index is double that of <italic><tp:taxon-name>Calommata transvaalica</tp:taxon-name></italic>.</p></tp:treatment-sec><tp:treatment-sec sec-type="Redescription"><title>Redescription.</title><p> <bold>Female</bold> (measurements provided for female lectotype from Efulen, colouration for female from Galim). Measurements: CL 7.70, CW 6.10, AL 13.10, AW 8.85, TL 27.80 (25.80–33.40). Length of leg segments, and total: I 3.95 + 1.62 + 1.75 + 2.10 + 1.38 = 10.80; 3.70 + 2.25 + 1.70 + 2.23 + 1.60 = 11.48; III 3.65 + 2.75 + 1.55 + 1.78 + 1.39 = 11.12; IV 3.90 + 2.90 + 2.10 + 2.15 + 1.50 = 12.55. Carapace index 1.26; patella-tibia index 0.44.</p><p>Robustly built with short legs, carapace faded to creamy brown (<xref ref-type="fig" rid="F1">Fig. 4</xref>). Median ocular tubercle raised, narrow, sloping sharply at fovea (<xref ref-type="fig" rid="F2">Fig. 10</xref>). Single median line running from anterior of eye area to approximately middle of chilum. Chelicerae pale orange brown, darker laterally; chelicerae with a single row of small and medium sized teeth along promargin running from fang base close to cheliceral base, with extensive denticle field retrolateral of teeth row near cheliceral base (<xref ref-type="fig" rid="F2">Fig. 15</xref>). Endites strongly elongated prolaterally, strongly curved upwards (<xref ref-type="fig" rid="F2">Fig. 10</xref>). Sternum and legs light yellowish brown. Legs short and stout, leg formula 4231; legs III and IV more robust than legs I and II; leg I without bristles or spinules; leg II with few spinules distally on tibiae, and dorsal and lateral spinules on metatarsi and tarsi; legs III and IV with spinules from patellae to tarsi (mainly dorsal and prolateral) and covered in bristles. Abdomen globose and pale grey, with indistinct median heart marking in anterior half (<xref ref-type="fig" rid="F1">Fig. 4</xref>). Epigyne forming a broad, weakly sclerotised plate ventrally, in dorsal view with two pairs of spermathecae; median pair subrectangular, rounded anteriorly, lateral pair subtriangular (<xref ref-type="fig" rid="F9">Fig. 62</xref>). Female palp short, tibiae and tarsi flattened.</p><p><bold>Male from Cameroon.</bold> Measurements: CL 2.20, CW 1.90, AL 3.80, AW 2.32, TL 8.20 (5.60–9.35). Length of leg segments, and total: I 2.30 + 0.75 + 1.64 + 1.91 + 1.55 = 8.15; II 2.25 + 0.86 + 1.45 + 2.16 + 1.88 = 8.60; III 1.84 + 0.90 + 0.98 + 2.23 + 2.95 = 8.90; IV 2.50 + 1.05 + 1.43 + 2.60 + 3.90 = 11.48. Carapace index 1.16; patella-tibia index 1.09.</p><p>Carapace and chelicerae brown (<xref ref-type="fig" rid="F1">Fig. 5</xref>). Median ocular tubercle raised, narrow, darker in colour (<xref ref-type="fig" rid="F2">Fig. 11</xref>).Chelicerae with single prolateral row of teeth, largest teeth in midsection of teeth row interspersed with smaller teeth anteriorly and posteriorly, with several denticles retrolateral of teeth row close to cheliceral base (<xref ref-type="fig" rid="F2">Fig. 16</xref>). Endites elongated prolaterally, curving upwards (<xref ref-type="fig" rid="F2">Fig. 11</xref>). Sternum and coxae light yellowish brown, rest of leg segments brown, fading to light yellow at tarsi. Legs weakly covered with bristles; prolateral side of patellae, tibiae and metatarsi of legs II–IV covered with spinules. Abdomen grey brown, with elongate brown scutum present in anterior half (<xref ref-type="fig" rid="F1">Fig. 5</xref>). Palp with short cymbium, with rounded distal margin; embolus and conductor orientated obliquely, pointing retrolaterally and distally, not projecting beyond retrolateral cymbial margin; conductor short, broadened distally, with a prominent elongate tooth and sharp edge opposite the tooth, appearing as a second tooth; embolus short and straight (<xref ref-type="fig" rid="F5">Figs 48, 49</xref>, <xref ref-type="fig" rid="F9">63–65</xref>).</p><fig id="F9" position="float" orientation="portrait"><label>Figures 62–65.</label><caption><p><italic><tp:taxon-name>Calommata simoni</tp:taxon-name></italic> Pocock female genitalia <bold>62</bold> and left palp of male <bold>63–65:</bold> <bold>62</bold> dorsal view <bold>63</bold> prolateral view <bold>64</bold> ventral view <bold>65</bold> retrolateral view. Scale bars: 1mm.</p></caption><graphic xmlns:xlink="http://www.w3.org/1999/xlink" xlink:href="ZooKeys-095-001-g009.jpg" position="float" orientation="portrait" xlink:type="simple"/></fig></tp:treatment-sec><tp:treatment-sec sec-type="Remarks"><title>Remarks.</title><p>Benoit’s (1967: 286, figs 1–4) drawings of a male “allotype” of <italic><tp:taxon-name>Calommata simoni</tp:taxon-name></italic> correspond with the males we have studied. However, <xref ref-type="bibr" rid="B31">Pocock (1903</xref>: 259) never described the male of <italic><tp:taxon-name>Calommata simoni</tp:taxon-name></italic> nor listed any males in his material studied, and thus the specimen examined by Benoit could not possibly be an allotype. The loan request to BMNH also only yielded the female lectotype of <italic><tp:taxon-name>Calommata simoni</tp:taxon-name></italic>, and no allotype or paratypes as indicated by Benoit. Benoit indeed wrongly considered the specimen used to describe the unknown sex for the first time to be the allotype, even when that occurred separately from the original description. Comments on the revalidation of <italic><tp:taxon-name>Calommata transvaalica</tp:taxon-name></italic> are provided under remarks for that species below.</p><p><xref ref-type="bibr" rid="B6">Charpentier (1995)</xref> studied the biology of <italic><tp:taxon-name>Calommata simoni</tp:taxon-name></italic> in Benin, but no specimens collected by him could be traced in any collection. He collected specimens at four localities: Ayou [<named-content xmlns:xlink="http://www.w3.org/1999/xlink" content-type="dwc:verbatimCoordinates" xlink:type="simple">06°43'N, 02°07'E</named-content>], Ahota [<named-content xmlns:xlink="http://www.w3.org/1999/xlink" content-type="dwc:verbatimCoordinates" xlink:type="simple">06°39'N, 02°09'E</named-content>], Sè [<named-content xmlns:xlink="http://www.w3.org/1999/xlink" content-type="dwc:verbatimCoordinates" xlink:type="simple">06°28'N, 01°49'E</named-content>] and Toffo [<named-content xmlns:xlink="http://www.w3.org/1999/xlink" content-type="dwc:verbatimCoordinates" xlink:type="simple">06°50'N, 02°04'E</named-content>].</p></tp:treatment-sec><tp:treatment-sec sec-type="Distribution"><title>Distribution.</title><p>Widespread across tropical Africa in forests and savanna woodlands (<xref ref-type="fig" rid="F12">Fig. 73</xref>).</p></tp:treatment-sec><tp:treatment-sec sec-type="Biology"><title>Biology.</title><p>The biology of “<italic><tp:taxon-name>Calommata simoni</tp:taxon-name></italic>” was studied by <xref ref-type="bibr" rid="B4">Blandin (1971)</xref> and <xref ref-type="bibr" rid="B6">Charpentier (1995)</xref> in Côte d’Ivoire and Benin, respectively (localities listed above). However, examination of the specimens reported on by Blandin indicates that they are, in fact, <italic><tp:taxon-name>Calommata tibialis</tp:taxon-name></italic> sp. n.. In considering the habitats of the available material of <italic><tp:taxon-name>Calommata simoni</tp:taxon-name></italic> and <italic><tp:taxon-name>Calommata tibialis</tp:taxon-name></italic> sp. n., it is evident that the two species are ecologically separated, the former occurring in forests and the latter in woodland savannah. As the material collected by <xref ref-type="bibr" rid="B6">Charpentier (1995)</xref> could not be traced, it is impossible to determine whether he studied the biology of <italic><tp:taxon-name>Calommata simoni</tp:taxon-name></italic> or <italic><tp:taxon-name>Calommata tibialis</tp:taxon-name></italic> sp. n.. However, his indication of the habitat types at the four localities he sampled (grassland, patches of subsistence agriculture, near rivers and open ground near palm forests) suggests that the material he studied is <italic><tp:taxon-name>Calommata tibialis</tp:taxon-name></italic> sp. n. and not <italic><tp:taxon-name>Calommata simoni</tp:taxon-name></italic>. Thus, we have included biological information from their two studies under <italic><tp:taxon-name>Calommata tibialis</tp:taxon-name></italic> sp. n..</p><p>Most of the specimens studied here from the MRAC collected in Guinée, Côte d’Ivoire, Kenya, Tanzania and Congo D.R. were collected in contrasting forest types across tropical Africa, indicating that <italic><tp:taxon-name>Calommata simoni</tp:taxon-name></italic> is tolerant and adaptable to a wide range of soil, vegetation and climatic variables.</p></tp:treatment-sec><tp:treatment-sec><!--Section generated to contain objects referenced in tp:taxon-treatment.--><fig id="F1" position="float" orientation="portrait"><label>Figures 1–8.</label><caption><p>Dorsal habitus of Afrotropical <italic><tp:taxon-name>Calommata</tp:taxon-name></italic> species <bold>1</bold> <italic><tp:taxon-name>Calommata megae</tp:taxon-name></italic> sp. n., male (Harare, Zimbabwe) <bold>2</bold> <italic><tp:taxon-name>Calommata meridionalis</tp:taxon-name></italic> sp. n., male (Erfenis Dam, South Africa) <bold>3</bold> <italic><tp:taxon-name>Calommata namibica</tp:taxon-name></italic> sp. n., male (Etosha, Namibia) <bold>4</bold> <italic><tp:taxon-name>Calommata simoni</tp:taxon-name></italic> Pocock, female (Galim, Cameroon) <bold>5</bold> same, male (Dja Reserve, Cameroon) <bold>6</bold> <italic><tp:taxon-name>Calommata tibialis</tp:taxon-name></italic> sp. n., male (Bassari–Sokodé, Togo) <bold>7</bold> <italic><tp:taxon-name>Calommata transvaalica</tp:taxon-name></italic> Hewitt, female (Blouberg, South Africa) <bold>8</bold> same, male (Groenkloof, South Africa). Scale bars: 5mm.</p></caption><graphic xmlns:xlink="http://www.w3.org/1999/xlink" xlink:href="ZooKeys-095-001-g001.jpg" position="float" orientation="portrait" xlink:type="simple"/></fig><fig id="F2" position="float" orientation="portrait"><label>Figures 9–19.</label><caption><p>Somatic morphology of <italic><tp:taxon-name>Calommata tibialis</tp:taxon-name></italic> sp. n., male <bold>9, 17</bold> <italic><tp:taxon-name>Calommata simoni</tp:taxon-name></italic> Pocock, female <bold>10, 15 </bold>and male <bold>11, 16</bold> <italic><tp:taxon-name>Calommata megae</tp:taxon-name></italic> sp. n., male <bold>12</bold> <italic><tp:taxon-name>Calommata meridionalis</tp:taxon-name></italic> sp. n., male <bold>13</bold> <italic><tp:taxon-name>Calommata namibica</tp:taxon-name></italic> sp. n., male <bold>14</bold>and <italic><tp:taxon-name>Calommata transvaalica</tp:taxon-name></italic> Hewitt, female <bold>18</bold> and male <bold>19: 9</bold> dorsal habitus <bold>10, 11</bold> lateral view of chelicera, endites and anterior of carapace <bold>12–19</bold> left chelicera, ventral view, indicating dentition. Scale bars: 5mm (9), 1mm (10–19).</p></caption><graphic xmlns:xlink="http://www.w3.org/1999/xlink" xlink:href="ZooKeys-095-001-g002.jpg" position="float" orientation="portrait" xlink:type="simple"/></fig><fig id="F3" position="float" orientation="portrait"><label>Figures 20–31.</label><caption><p>Scanning electron micrographs of <italic><tp:taxon-name>Calommata meridionalis</tp:taxon-name></italic> sp. n. <bold>20–25</bold> <italic><tp:taxon-name>Calommata simoni</tp:taxon-name></italic> Pocock <bold>26–28</bold> and <italic><tp:taxon-name>Calommata tibialis</tp:taxon-name></italic> sp. n. <bold>29–31</bold> males <bold>20, 29</bold> chelicera in ventral view <bold>21</bold> tip of fang <bold>22</bold> right endite, ventral view <bold>23, 27</bold> tarsus and claw, leg I (note pseudosegmentation of tarsus) <bold>24, 30</bold> tarsus IV, lateral and ventral view (note pseudosegmentation of tarsus) <bold>25, 28, 31</bold> detail of ventral scopulate setae on tarsus IV <bold>26</bold> chelicera in prolateral view.</p></caption><graphic xmlns:xlink="http://www.w3.org/1999/xlink" xlink:href="ZooKeys-095-001-g003.jpg" position="float" orientation="portrait" xlink:type="simple"/></fig><fig id="F4" position="float" orientation="portrait"><label>Figures 32–40.</label><caption><p>Scanning electron micrographs of <italic><tp:taxon-name>Calommata simoni</tp:taxon-name></italic> Pocock <bold>32–38</bold> and <italic><tp:taxon-name>Calommata meridionalis</tp:taxon-name></italic> sp. n. <bold>39, 40</bold> male spinnerets <bold>32</bold> spinneret field, ventral view <bold>33</bold> ALS <bold>34</bold> detail of single ALS spigot <bold>35</bold> PMS <bold>36, 39</bold> detail of PMS spigots <bold>37, 40</bold> PLS <bold>38</bold> detail of PLS spigots.</p></caption><graphic xmlns:xlink="http://www.w3.org/1999/xlink" xlink:href="ZooKeys-095-001-g004.jpg" position="float" orientation="portrait" xlink:type="simple"/></fig><fig id="F5" position="float" orientation="portrait"><label>Figures 41–52.</label><caption><p>Scanning electron micrographs of <italic><tp:taxon-name>Calommata meridionalis</tp:taxon-name></italic> sp. n. <bold>41–43</bold>, <italic><tp:taxon-name>Calommata namibica</tp:taxon-name></italic> <bold>44–46</bold>, <italic><tp:taxon-name>Calommata simoni</tp:taxon-name></italic> Pocock <bold>47–49</bold> and <italic><tp:taxon-name>Calommata tibialis</tp:taxon-name></italic> sp. n. <bold>50–52</bold> males <bold>41, 44, 47, 50</bold> trichobothrial bases on palpal tarsus <bold>42, 43, 46, 49, 52</bold> distal end of conductor and embolus <bold>45</bold> palpal organ in prolateral ventral view <bold>48, 51</bold> palpal organ in prolateral view.</p></caption><graphic xmlns:xlink="http://www.w3.org/1999/xlink" xlink:href="ZooKeys-095-001-g005.jpg" position="float" orientation="portrait" xlink:type="simple"/></fig><fig id="F11" position="float" orientation="portrait"><label>Figures 69–72.</label><caption><p><italic><tp:taxon-name>Calommata transvaalica</tp:taxon-name></italic> Hewitt female genitalia <bold>69</bold> and left palp of male <bold>70–72) 69</bold> dorsal view <bold>70</bold> prolateral view <bold>71</bold> ventral view <bold>72</bold> retrolateral view. Scale bars: 1mm.</p></caption><graphic xmlns:xlink="http://www.w3.org/1999/xlink" xlink:href="ZooKeys-095-001-g011.jpg" position="float" orientation="portrait" xlink:type="simple"/></fig><fig id="F12" position="float" orientation="portrait"><label>Figure 73.</label><caption><p>Distribution of <italic><tp:taxon-name>Calommata</tp:taxon-name></italic> species in the Afrotropical Region: <italic><tp:taxon-name>Calommata megae</tp:taxon-name></italic> (open square), <italic><tp:taxon-name>Calommata meridionalis</tp:taxon-name></italic> (solid squares). <italic><tp:taxon-name>Calommata namibica</tp:taxon-name></italic> (solid triangle), <italic><tp:taxon-name>Calommata simoni</tp:taxon-name></italic> (solid circles), <italic><tp:taxon-name>Calommata tibialis</tp:taxon-name></italic> (open triangles) and <italic><tp:taxon-name>Calommata transvaalica</tp:taxon-name></italic> (open circles).</p></caption><graphic xmlns:xlink="http://www.w3.org/1999/xlink" xlink:href="ZooKeys-095-001-g012.jpg" position="float" orientation="portrait" xlink:type="simple"/></fig></tp:treatment-sec><ref-list><ref id="B24"><mixed-citation xmlns:xlink="http://www.w3.org/1999/xlink" xlink:type="simple"><person-group><name name-style="western"><surname>Kraus</surname><given-names>O</given-names></name></person-group> (<year>1978</year>)<article-title> <italic>Liphistius</italic> and the evolution of spider genitalia.</article-title><source>Symposia of the Zoological Society, London</source><volume>42</volume>:<fpage>235</fpage>-<lpage>254</lpage>.</mixed-citation></ref><ref id="B12"><mixed-citation xmlns:xlink="http://www.w3.org/1999/xlink" xlink:type="simple"><person-group><name name-style="western"><surname>Dippenaar-Schoeman</surname><given-names>AS</given-names></name><name name-style="western"><surname>Jocqué</surname><given-names>R</given-names></name></person-group> (<year>1997</year>)<source> African spiders: an identification manual. Plant Protection Research Institute Handbook no. 9.</source><publisher-name>Agricultural Research Institute</publisher-name>, <publisher-loc>Pretoria</publisher-loc>, <lpage>392</lpage> pp.</mixed-citation></ref><ref id="B11"><mixed-citation xmlns:xlink="http://www.w3.org/1999/xlink" xlink:type="simple"><person-group><name name-style="western"><surname>Dippenaar-Schoeman</surname><given-names>AS</given-names></name></person-group> (<year>2002</year>)<source> Baboon and trapdoor spiders of southern Africa: an identification manual. Plant Protection Research Institute HandbookNo. 13.</source><publisher-name>Agricultural Research Council</publisher-name>, <publisher-loc>Pretoria</publisher-loc>, <lpage>128</lpage> pp.</mixed-citation></ref><ref id="B22"><mixed-citation xmlns:xlink="http://www.w3.org/1999/xlink" xlink:type="simple"><person-group><name name-style="western"><surname>Jocqué</surname><given-names>R</given-names></name><name name-style="western"><surname>Dippenaar-Schoeman</surname><given-names>AS</given-names></name></person-group> (<year>2006</year>)<source> Spider Families of the World.</source><publisher-name>Royal Museum for Central Africa</publisher-name>, <publisher-loc>Tervuren</publisher-loc>, <lpage>336</lpage> pp.</mixed-citation></ref><ref id="B31"><mixed-citation xmlns:xlink="http://www.w3.org/1999/xlink" xlink:type="simple"><person-group><name name-style="western"><surname>Pocock</surname><given-names>RI</given-names></name></person-group> (<year>1903</year>)<article-title> Some new spiders from the Cameroons collected by Mr G. L. Bates.</article-title><source>Annals and Magazine of Natural History</source><volume>11</volume>:<fpage>258</fpage>-<lpage>264</lpage>.</mixed-citation></ref><ref id="B6"><mixed-citation xmlns:xlink="http://www.w3.org/1999/xlink" xlink:type="simple"><person-group><name name-style="western"><surname>Charpentier</surname><given-names>P</given-names></name></person-group> (<year>1995</year>)<article-title> New data on the African atypid spider <italic>Calommata simoni</italic> Pocock Orthognatha, Atypidae.</article-title><source>Journal of the British Tarantula Society</source><volume>10</volume>:<fpage>81</fpage>-<lpage>86</lpage>.</mixed-citation></ref><ref id="B4"><mixed-citation xmlns:xlink="http://www.w3.org/1999/xlink" xlink:type="simple"><person-group><name name-style="western"><surname>Blandin</surname><given-names>P</given-names></name></person-group> (<year>1971</year>)<article-title> Découverte en Côte d’Ivoire de <italic>Calommata simoni</italic> Pocock [Aran.-Orth.-Atypidae].</article-title><source>Bulletin de l’Institut Fondamental Afrique Noire</source><volume>33</volume>:<fpage>48</fpage>-<lpage>52</lpage>.</mixed-citation></ref></ref-list></tp:taxon-treatment>
