# Supplementary material for: A revision of the purse-web spider genus Calommata Lucas, 1837 (Araneae, Atypidae) in the Afrotropical Region
Source: Zookeys. 2011 May 4;(95):1–28. doi: 10.3897/zookeys.95.745 (PMC3095129; doi:10.3897/zookeys.95.745)
Supplement: XML Treatment for Calommata tibialis [file zookeys.95.745-treatment6.xml]

<!DOCTYPE tp:taxon-treatment
  PUBLIC "-//TaxonX//DTD Taxonomic Treatment Publishing DTD v0 20100105//EN" "tax-treatment-NSO.dtd">
<tp:taxon-treatment xmlns:tp="http://www.plazi.org/taxpub"><tp:treatment-meta><mixed-citation publication-type="journal"><person-group><name><surname>Fourie</surname><given-names>René</given-names></name><name><surname>Haddad</surname><given-names>Charles R.</given-names></name><name><surname>Jocqué</surname><given-names>Rudy</given-names></name></person-group><article-title>A revision of the purse-web spider genus <italic>Calommata</italic> Lucas, 1837 (Araneae, Atypidae) in the Afrotropical Region</article-title><source>Zookeys</source><day>4</day><month>5</month><year>2011</year><volume>2011</volume><issue>95</issue><fpage>1</fpage><lpage>28</lpage><pub-id pub-id-type="doi">10.3897/zookeys.95.745</pub-id></mixed-citation></tp:treatment-meta><tp:nomenclature><tp:taxon-name>
                        <tp:taxon-name-part taxon-name-part-type="genus">Calommata</tp:taxon-name-part>
                        <tp:taxon-name-part taxon-name-part-type="species">tibialis</tp:taxon-name-part>
                    		<object-id xmlns:xlink="http://www.w3.org/1999/xlink" xlink:type="simple">urn:lsid:zoobank.org:act:E31586AD-B428-49F1-8F43-100356C90DCA</object-id>
                    		<object-id xmlns:xlink="http://www.w3.org/1999/xlink" xlink:type="simple">http://species-id.net/wiki/Calommata_tibialis</object-id>
                    </tp:taxon-name><tp:taxon-authority>Fourie, Haddad &amp; Jocqué</tp:taxon-authority><tp:taxon-status xmlns:xlink="http://www.w3.org/1999/xlink" xlink:type="simple">sp. n.</tp:taxon-status><xref ref-type="fig" rid="F1">Figs 6, 9</xref><xref ref-type="fig" rid="F2">17</xref><xref ref-type="fig" rid="F3">29</xref><xref ref-type="fig" rid="F4">31</xref><xref ref-type="fig" rid="F5">50–52</xref><xref ref-type="fig" rid="F10">66–68</xref></tp:nomenclature><tp:treatment-sec sec-type="Type material"><title>Type material.</title><p><bold>Holotype male.</bold> TOGO: Between Bassari and Sokodé, <named-content xmlns:xlink="http://www.w3.org/1999/xlink" content-type="dwc:verbatimCoordinates" xlink:type="simple">09°15'N, 00°47'E</named-content>, V–VII.1984, pitfalls, wooded savanna, P. Douben (MRAC 169501).</p></tp:treatment-sec><tp:treatment-sec sec-type="Paratypes"><title>Paratypes.</title><p>1♂: together with holotype. CÔTE D’IVOIRE: 1♂: Kossou, <named-content xmlns:xlink="http://www.w3.org/1999/xlink" content-type="dwc:verbatimCoordinates" xlink:type="simple">06°57'N, 04°58'W</named-content>, 28.IV.1975, pitfalls, wooded savanna, R. Jocqué (MRAC 169500).</p></tp:treatment-sec><tp:treatment-sec sec-type="Other material examined"><title>Other material examined.</title><p>CÔTE D’IVOIRE: 1 subadult ♀: Lamto, <named-content xmlns:xlink="http://www.w3.org/1999/xlink" content-type="dwc:verbatimCoordinates" xlink:type="simple">06°12'N, 05°20'W</named-content>, 6.III.1968, savanna with <italic><tp:taxon-name>Borassus aethiopum</tp:taxon-name></italic>, C. Girard (MRAC 232547); 1♂: Same locality, 11.II.1974, dirt road near biological station, P. Blandin (MRAC 232548).</p></tp:treatment-sec><tp:treatment-sec sec-type="Diagnosis"><title>Diagnosis.</title><p>The male of the species can be recognised by the carapace that is subequal in length and width (<xref ref-type="fig" rid="F1">Fig. 6</xref>), the short, swollen palpal tibia, and the narrow conductor ending in a thick prominent tooth (<xref ref-type="fig" rid="F5">Figs 51, 52</xref>).</p></tp:treatment-sec><tp:treatment-sec sec-type="Etymology"><title>Etymology.</title><p>The specific epithet refers to the palpal tibia of the male, which is distinctly shorter and more swollen compared to that of other African congeners.</p></tp:treatment-sec><tp:treatment-sec sec-type="Description"><title>Description.</title><p> <bold>Male holotype.</bold> Measurements: CL 2.13, CW 1.95, AL 3.45, AW 2.02, TL 6.65 (6.00–6.65). Length of leg segments, and total: I 1.98 + 0.65 + 1.35 + 1.71 + 1.63 = 7.32; II 1.80 + 0.75 + 1.10 + 1.60 + 1.80 = 7.05; III 1.49 + 0.80 + 0.75 + 1.70 + 2.45 = 7.19; IV 1.94 + 0.90 + 1.03 + 2.00 + 3.03 = 8.90. Carapace index 1.10; patella-tibia index 0.94.</p><p>Carapace and chelicerae orange brown (<xref ref-type="fig" rid="F1">Fig. 6</xref>). Chelicerae with single row of alternating small and medium sized teeth, gradually decreasing in size from fang base to cheliceral base, with several denticles retrolateral of teeth row near cheliceral base (<xref ref-type="fig" rid="F2">Fig. 17</xref>). Eye area raised, narrow, darker in colour. Sternum and coxae yellow, remainder of legs orange, fading to pale yellow at tarsi. Legs weakly covered with bristles; prolateral side of patellae, tibiae and metatarsi of legs II–IV covered with spinules. Abdomen grey, with pale orange-brown scutum anteriorly (<xref ref-type="fig" rid="F1">Fig. 6</xref>). Palp with short cymbium, with rounded distal margin; tibia shorter and broader than in the other five species, slightly longer than wide; embolus and conductor orientated obliquely, pointing retrolaterally and distally, not projecting beyond retrolateral cymbial margin; conductor narrow with a thick prominent tooth distally on its dorsal surface; embolus short and slightly curved (<xref ref-type="fig" rid="F5">Figs 51, 52</xref>, <xref ref-type="fig" rid="F10">66–68</xref>).</p><p><bold>Female.</bold> Unknown.</p><fig id="F10" position="float" orientation="portrait"><label>Figures 66–68.</label><caption><p>Left palp of male <italic><tp:taxon-name>Calommata tibialis</tp:taxon-name></italic> sp. n. <bold>66</bold> prolateral view <bold>67</bold> ventral view <bold>68</bold> retrolateral view. Scale bars: 1mm.</p></caption><graphic xmlns:xlink="http://www.w3.org/1999/xlink" xlink:href="ZooKeys-095-001-g010.jpg" position="float" orientation="portrait" xlink:type="simple"/></fig></tp:treatment-sec><tp:treatment-sec sec-type="Remark"><title>Remark.</title><p>The specimens may possibly have faded over time in 70% ethanol, which can only be confirmed should fresh material become available. Although a subadult female is available it will not be described as the genitalic structure cannot be studied.</p></tp:treatment-sec><tp:treatment-sec sec-type="Distribution"><title>Distribution.</title><p>Central Côte d’Ivoire and northern Togo (<xref ref-type="fig" rid="F12">Fig. 73</xref>).</p></tp:treatment-sec><tp:treatment-sec sec-type="Biology"><title>Biology.</title><p>Present data indicates that <italic><tp:taxon-name>Calommata tibialis</tp:taxon-name></italic> sp. n. occurs in woodland savannah habitats and avoids forests, where <italic><tp:taxon-name>Calommata simoni</tp:taxon-name></italic> has been collected. This may indicate some degree of ecological separation between the species but requires further study. Taking this into account we consider the studies of <xref ref-type="bibr" rid="B4">Blandin (1971)</xref> and <xref ref-type="bibr" rid="B6">Charpentier (1995)</xref> to relate to <italic><tp:taxon-name>Calommata tibialis</tp:taxon-name></italic> sp. n. and not <italic><tp:taxon-name>Calommata simoni</tp:taxon-name></italic>, as indicated by them.</p><p><xref ref-type="bibr" rid="B6">Charpentier (1995)</xref> located more than 50 nests of <italic><tp:taxon-name>Calommata tibialis</tp:taxon-name></italic> sp. n. at four localities in southern Benin with quite contrasting habitat structures, including grassland, patches of subsistence agriculture, in close proximity to rivers, and open ground near palm forests. He did not indicate the occurrence of the species in forests. In one of the habitats that he found <italic><tp:taxon-name>Calommata</tp:taxon-name></italic>, the soil was described as sandy, of poor quality and relatively acidic, and covered in ‘grassland’ vegetation, similar to the habitat characteristics described by <xref ref-type="bibr" rid="B4">Blandin (1971)</xref> for the Lamto area, from where <italic><tp:taxon-name>Calommata tibialis</tp:taxon-name></italic> sp. n. specimens are available.</p><p>The burrow of <italic><tp:taxon-name>Calommata tibialis</tp:taxon-name></italic> sp. n. slants obliquely downwards into the soil, and was estimated to be 25–30cm deep by <xref ref-type="bibr" rid="B4">Blandin (1971)</xref>, while <xref ref-type="bibr" rid="B6">Charpentier (1995)</xref> indicated a maximum depth of 21cm in a female specimen, although generally shallower in other specimens (12–19cm). The top 1–2cm of the burrow is expanded to form a chamber covered by silk webbing that is camouflaged with soil, and the spider lies in wait hanging upside-down from the web for wandering prey (<xref ref-type="bibr" rid="B6">Charpentier 1995</xref>). Egg sacs are suspected to hatch in May; during incubation the female spins a silk veil at the base of the chamber that is suspected to firstly allow the spider access to the chamber to capture potential prey, and secondly hide the spider and its eggs from potential parasites once they have entered the chamber (<xref ref-type="bibr" rid="B6">Charpentier 1995</xref>).</p></tp:treatment-sec><tp:treatment-sec><!--Section generated to contain objects referenced in tp:taxon-treatment.--><fig id="F1" position="float" orientation="portrait"><label>Figures 1–8.</label><caption><p>Dorsal habitus of Afrotropical <italic><tp:taxon-name>Calommata</tp:taxon-name></italic> species <bold>1</bold> <italic><tp:taxon-name>Calommata megae</tp:taxon-name></italic> sp. n., male (Harare, Zimbabwe) <bold>2</bold> <italic><tp:taxon-name>Calommata meridionalis</tp:taxon-name></italic> sp. n., male (Erfenis Dam, South Africa) <bold>3</bold> <italic><tp:taxon-name>Calommata namibica</tp:taxon-name></italic> sp. n., male (Etosha, Namibia) <bold>4</bold> <italic><tp:taxon-name>Calommata simoni</tp:taxon-name></italic> Pocock, female (Galim, Cameroon) <bold>5</bold> same, male (Dja Reserve, Cameroon) <bold>6</bold> <italic><tp:taxon-name>Calommata tibialis</tp:taxon-name></italic> sp. n., male (Bassari–Sokodé, Togo) <bold>7</bold> <italic><tp:taxon-name>Calommata transvaalica</tp:taxon-name></italic> Hewitt, female (Blouberg, South Africa) <bold>8</bold> same, male (Groenkloof, South Africa). Scale bars: 5mm.</p></caption><graphic xmlns:xlink="http://www.w3.org/1999/xlink" xlink:href="ZooKeys-095-001-g001.jpg" position="float" orientation="portrait" xlink:type="simple"/></fig><fig id="F2" position="float" orientation="portrait"><label>Figures 9–19.</label><caption><p>Somatic morphology of <italic><tp:taxon-name>Calommata tibialis</tp:taxon-name></italic> sp. n., male <bold>9, 17</bold> <italic><tp:taxon-name>Calommata simoni</tp:taxon-name></italic> Pocock, female <bold>10, 15 </bold>and male <bold>11, 16</bold> <italic><tp:taxon-name>Calommata megae</tp:taxon-name></italic> sp. n., male <bold>12</bold> <italic><tp:taxon-name>Calommata meridionalis</tp:taxon-name></italic> sp. n., male <bold>13</bold> <italic><tp:taxon-name>Calommata namibica</tp:taxon-name></italic> sp. n., male <bold>14</bold>and <italic><tp:taxon-name>Calommata transvaalica</tp:taxon-name></italic> Hewitt, female <bold>18</bold> and male <bold>19: 9</bold> dorsal habitus <bold>10, 11</bold> lateral view of chelicera, endites and anterior of carapace <bold>12–19</bold> left chelicera, ventral view, indicating dentition. Scale bars: 5mm (9), 1mm (10–19).</p></caption><graphic xmlns:xlink="http://www.w3.org/1999/xlink" xlink:href="ZooKeys-095-001-g002.jpg" position="float" orientation="portrait" xlink:type="simple"/></fig><fig id="F3" position="float" orientation="portrait"><label>Figures 20–31.</label><caption><p>Scanning electron micrographs of <italic><tp:taxon-name>Calommata meridionalis</tp:taxon-name></italic> sp. n. <bold>20–25</bold> <italic><tp:taxon-name>Calommata simoni</tp:taxon-name></italic> Pocock <bold>26–28</bold> and <italic><tp:taxon-name>Calommata tibialis</tp:taxon-name></italic> sp. n. <bold>29–31</bold> males <bold>20, 29</bold> chelicera in ventral view <bold>21</bold> tip of fang <bold>22</bold> right endite, ventral view <bold>23, 27</bold> tarsus and claw, leg I (note pseudosegmentation of tarsus) <bold>24, 30</bold> tarsus IV, lateral and ventral view (note pseudosegmentation of tarsus) <bold>25, 28, 31</bold> detail of ventral scopulate setae on tarsus IV <bold>26</bold> chelicera in prolateral view.</p></caption><graphic xmlns:xlink="http://www.w3.org/1999/xlink" xlink:href="ZooKeys-095-001-g003.jpg" position="float" orientation="portrait" xlink:type="simple"/></fig><fig id="F4" position="float" orientation="portrait"><label>Figures 32–40.</label><caption><p>Scanning electron micrographs of <italic><tp:taxon-name>Calommata simoni</tp:taxon-name></italic> Pocock <bold>32–38</bold> and <italic><tp:taxon-name>Calommata meridionalis</tp:taxon-name></italic> sp. n. <bold>39, 40</bold> male spinnerets <bold>32</bold> spinneret field, ventral view <bold>33</bold> ALS <bold>34</bold> detail of single ALS spigot <bold>35</bold> PMS <bold>36, 39</bold> detail of PMS spigots <bold>37, 40</bold> PLS <bold>38</bold> detail of PLS spigots.</p></caption><graphic xmlns:xlink="http://www.w3.org/1999/xlink" xlink:href="ZooKeys-095-001-g004.jpg" position="float" orientation="portrait" xlink:type="simple"/></fig><fig id="F5" position="float" orientation="portrait"><label>Figures 41–52.</label><caption><p>Scanning electron micrographs of <italic><tp:taxon-name>Calommata meridionalis</tp:taxon-name></italic> sp. n. <bold>41–43</bold>, <italic><tp:taxon-name>Calommata namibica</tp:taxon-name></italic> <bold>44–46</bold>, <italic><tp:taxon-name>Calommata simoni</tp:taxon-name></italic> Pocock <bold>47–49</bold> and <italic><tp:taxon-name>Calommata tibialis</tp:taxon-name></italic> sp. n. <bold>50–52</bold> males <bold>41, 44, 47, 50</bold> trichobothrial bases on palpal tarsus <bold>42, 43, 46, 49, 52</bold> distal end of conductor and embolus <bold>45</bold> palpal organ in prolateral ventral view <bold>48, 51</bold> palpal organ in prolateral view.</p></caption><graphic xmlns:xlink="http://www.w3.org/1999/xlink" xlink:href="ZooKeys-095-001-g005.jpg" position="float" orientation="portrait" xlink:type="simple"/></fig><fig id="F12" position="float" orientation="portrait"><label>Figure 73.</label><caption><p>Distribution of <italic><tp:taxon-name>Calommata</tp:taxon-name></italic> species in the Afrotropical Region: <italic><tp:taxon-name>Calommata megae</tp:taxon-name></italic> (open square), <italic><tp:taxon-name>Calommata meridionalis</tp:taxon-name></italic> (solid squares). <italic><tp:taxon-name>Calommata namibica</tp:taxon-name></italic> (solid triangle), <italic><tp:taxon-name>Calommata simoni</tp:taxon-name></italic> (solid circles), <italic><tp:taxon-name>Calommata tibialis</tp:taxon-name></italic> (open triangles) and <italic><tp:taxon-name>Calommata transvaalica</tp:taxon-name></italic> (open circles).</p></caption><graphic xmlns:xlink="http://www.w3.org/1999/xlink" xlink:href="ZooKeys-095-001-g012.jpg" position="float" orientation="portrait" xlink:type="simple"/></fig></tp:treatment-sec><ref-list><ref id="B4"><mixed-citation xmlns:xlink="http://www.w3.org/1999/xlink" xlink:type="simple"><person-group><name name-style="western"><surname>Blandin</surname><given-names>P</given-names></name></person-group> (<year>1971</year>)<article-title> Découverte en Côte d’Ivoire de <italic>Calommata simoni</italic> Pocock [Aran.-Orth.-Atypidae].</article-title><source>Bulletin de l’Institut Fondamental Afrique Noire</source><volume>33</volume>:<fpage>48</fpage>-<lpage>52</lpage>.</mixed-citation></ref><ref id="B6"><mixed-citation xmlns:xlink="http://www.w3.org/1999/xlink" xlink:type="simple"><person-group><name name-style="western"><surname>Charpentier</surname><given-names>P</given-names></name></person-group> (<year>1995</year>)<article-title> New data on the African atypid spider <italic>Calommata simoni</italic> Pocock Orthognatha, Atypidae.</article-title><source>Journal of the British Tarantula Society</source><volume>10</volume>:<fpage>81</fpage>-<lpage>86</lpage>.</mixed-citation></ref></ref-list></tp:taxon-treatment>
